# Supplementary material for: A logistic regression model based on inpatient health records to predict drug-induced liver injury caused by ramipril—An angiotensin-converting enzyme inhibitor
Source: PLoS One. 2022 Aug 17;17(8):e0272786. doi: 10.1371/journal.pone.0272786 (PMC9384991; doi:10.1371/journal.pone.0272786)
Supplement: S1 Data — (XLSX) [file pone.0272786.s001.xlsx]

## Sheet: Sheet1
code.v	year	age	group_age	di_as	liver	dose	dose regimen	bmi	amout fee	unit	total_dose_24	sex	DILI	got1	gpt1	ggt1	got2	gpt2
14000456.43897	1961	60	3	2	0	10	26	23.6	178880	1	2.5	F	0	40.82	35.13	0	23	22
14004236.43874	1941	80	5	3	0	10	30	27.7	206400	1	2.5	F	0	22.34	13.5	51.32	24.05	15.87
14005208.43938	1971	50	3	2	1	5	25	30.7	137500	1	2.5	M	0	23.35	25.16	41	19.76	20.34
14005713.43874	1948	73	5	4	0	5	30	26.1	165000	1	2.5	F	0	14.2	13.5	0	26.66	21.18
14006340.43876	1958	63	4	2	0	10	30	31.4	206400	1	2.5	F	0	25.59	20.15	35	19.7	12.61
14007514.44006	1934	87	6	4	0	5	25	31.4	137500	1	2.5	M	0	19.03	25.54	23.83	34.97	5.9
14007591.43917	1952	69	4	4	0	10	20	20	137600	1	2.5	M	0	12.43	16.7	11.08	36.2	46.8
14008506.43871	1962	59	3	1	0	10	30	19.2	206400	1	2.5	M	0	23.45	12.02	64.81	17.71	9.07
14008970.43833	1954	67	4	3	0	10	30	23.2	227040	1	2.5	M	0	31.5	37.9	128.5	11.78	5.73
14010390.43871	1965	56	3	2	0	10	30	24.8	206400	1	2.5	M	0	32.6	25.6	0	24.3	15.25
14010723.43920	1963	58	3	5	0	5	30	27.6	165000	1	2.5	F	0	22.36	14.05	0	19.24	20.93
14012125.43976	1958	63	4	2	0	10	20	18.1	137600	1	2.5	F	0	17.76	12.02	48	21.1	6.35
14013163.43912	1958	63	4	2	0	5	30	17.6	165000	1	2.5	F	0	18.4	13.6	32.5	22.24	18.33
14013338.43834	1958	63	4	1	0	5	60	29.2	330000	1	2.5	F	0	21.56	15.76	0	20.7	17.6
14015310.43915	1951	70	4	2	0	10	30	30.4	206400	1	2.5	M	0	14.4	23.8	54.7	14.4	23.8
14016253.44007	1971	50	3	3	0	5	29	26.3	159500	1	2.5	F	0	16.69	17.62	0	13.3	12.1
14016673.43876	1962	59	3	3	0	10	21	23.5	144480	1	2.5	F	0	30.88	14.64	26.55	23.02	14.27
14019686.43860	1955	66	4	3	0	10	30	25.7	206400	1	2.5	M	0	27.23	25.69	103	17.9	13.58
14022360.43926	1945	76	5	3	0	10	120	24.7	825600	1	2.5	F	0	55.54	60.28	113.6	37.24	33.81
14025248.43868	1946	75	5	4	0	10	60	18.1	412800	1	2.5	M	0	33.3	47	72	20.5	16.24
14025330.44007	1952	69	4	3	0	5	29	30.2	159500	1	2.5	F	0	22.8	22.05	55	13.68	7.22
14026455.43865	1959	62	4	7	0	10	30	31.6	206400	1	2.5	M	0	22.16	21.18	27.93	22.76	7.06
14026548.43883	1947	74	5	2	0	5	30	25	165000	1	2.5	F	0	25.62	34.46	13.78	20.7	19.1
15001116.43850	1958	63	4	3	0	10	22	24.4	151360	1	2.5	F	0	23.9	34	21.2	18.67	10.6
15001116.43872	1958	63	4	3	0	10	20	21.9	137600	1	2.5	F	0	32.39	61.8	45	18.67	10.6
15001116.43892	1958	63	4	3	0	10	20	17.4	137600	1	2.5	F	0	18.69	16.5	15.63	18.67	10.6
15001137.43904	1953	68	4	4	0	5	30	26.3	165000	1	2.5	M	0	27.67	36.15	71.44	20.23	12.19
15001196.43903	1965	56	3	5	0	5	30	29	165000	1	2.5	F	0	30.49	25.48	0	21.27	14.71
15001196.43957	1965	56	3	4	0	5	30	20.9	165000	1	2.5	M	0	20.9	25.77	26.05	21.27	14.71
15001227.43837	1937	84	6	5	0	5	30	31	165000	1	2.5	F	0	23.26	18.81	58	16.31	13.02
15001301.43972	1952	69	4	4	1	10	22	26.2	151360	1	2.5	F	0	27.11	23.11	0	26.1	31.5
15001314.43832	1966	55	3	3	0	10	30	17.3	227040	1	2.5	F	0	27.96	24.33	59	16.62	19.66
15001407.43880	1941	80	5	5	0	5	30	24.6	165000	1	2.5	F	0	37.65	22.06	63	19.02	12.46
15001709.43836	1954	67	4	3	0	5	30	17.9	165000	1	2.5	F	0	22.44	10.87	10.55	15	10.74
15002194.43920	1956	65	4	4	0	5	60	20.2	330000	1	2.5	M	0	22.61	18.95	354.33	33.7	43.13
15002218.43896	1934	87	6	2	0	10	30	25.8	206400	1	2.5	M	0	22.61	18.95	354.33	34.6	24.2
15003343.43931	1945	76	5	5	0	10	30	29.8	206400	1	2.5	F	0	21.83	20.57	25.74	21.56	9.94
15003382.43917	1946	75	5	4	0	10	30	28.5	227040	1	2.5	F	0	19.65	14.21	9.43	22.33	11.75
1.50034e+07	1946	75	5	4	0	10	30	26.6	206400	1	2.5	F	0	19.65	14.21	9.43	22.33	11.75
15004329.43921	1942	79	5	2	0	10	120	19.1	825600	1	2.5	M	0	16.59	19.33	0	28.17	18.03
15007306.43843	1952	69	4	5	0	5	30	26.3	165000	1	2.5	F	0	22.57	14.85	23.27	23.12	20.32
15007506.43850	1939	82	6	3	0	10	60	29.1	412800	1	2.5	M	0	31.6	56	54.2	20.6	6.1
15007506.43976	1939	82	6	2	0	10	60	29.3	412800	1	2.5	F	0	12.7	7.1	12.5	20.6	6.1
15009330.43934	1961	60	3	3	0	10	60	31.8	412800	1	2.5	M	0	23.17	19.6	74	16.8	5.14
15009761.43934	1936	85	6	3	0	10	60	23.2	412800	1	2.5	M	0	35.78	16.35	46.3	22.2	13.71
15012153.43894	1945	76	5	2	0	10	50	21.1	344000	1	2.5	F	0	22.64	12.52	36	15	13.7
15015159.43871	1960	61	4	4	1	10	30	23	206400	1	2.5	M	0	31.96	46.23	57.22	25.08	13.41
15016743.43973	1967	54	3	3	0	5	20	19.7	110000	1	2.5	F	0	30.31	16.33	0	16.13	11.69
15020998.43993	1944	77	5	3	0	5	30	28.5	165000	1	2.5	M	0	23.21	26.08	54	22.2	14.77
15024080.43972	1959	62	4	3	0	5	20	25.3	110000	1	2.5	F	0	34.04	16.72	75	13.7	20.5
15024720.43895	1932	89	6	3	0	10	30	24.4	206400	1	2.5	M	0	71.08	107.3	51	22.8	15.77
15025529.43995	1983	38	1	6	0	5	30	19.9	165000	1	2.5	M	0	21.92	13.62	26.77	18.46	10.69
15029915.43853	1976	45	1	2	0	10	30	26.2	206400	1	2.5	M	0	26.4	13.6	0	83.15	88.27
15032219.43835	1969	52	3	1	0	5	30	29.8	165000	1	2.5	F	0	18	15.1	18.1	15.41	14.81
15032219.43893	1969	52	3	3	0	10	30	22.6	206400	1	2.5	F	0	21.68	13.77	28	15.41	14.81
15033290.43892	1949	72	5	4	0	10	30	25.5	206400	1	2.5	F	0	27.49	18.42	0	16.67	10.3
15034530.43977	1970	51	3	4	0	5	30	17.6	165000	1	2.5	M	0	39.48	33.55	32.71	33.47	45.61
15034530.44012	1970	51	3	3	0	5	30	28.3	165000	1	2.5	M	0	35.88	54.9	28	33.47	45.61
15035429.43871	1940	81	6	6	0	10	30	27.9	206400	1	2.5	F	0	16.89	5.96	11.03	17.84	12.97
15035520.43851	1954	67	4	4	0	10	30	20.5	206400	1	2.5	F	0	19.39	16.41	0	17.71	13.61
15035627.43899	1967	54	3	2	0	10	56	29.9	385280	1	2.5	F	0	34.93	34.6	42	12.89	5.53
15039448.43889	1975	46	2	2	0	10	60	21.1	412800	1	2.5	F	0	22.06	29.96	0	17.89	10.01
15041832.43954	1968	53	3	5	0	5	30	19.5	165000	1	2.5	F	0	22.77	23.38	0	28.9	16.98
15041948.43910	1960	61	4	1	0	5	60	28.4	330000	1	2.5	F	0	28.53	17.53	0	23.42	14.53
15044356.43874	1959	62	4	4	0	10	30	27.8	206400	1	2.5	F	0	25.71	15.71	24.49	27.64	20.9
15056571.43852	1947	74	5	3	0	10	60	19.7	412800	1	2.5	F	0	13.9	10.3	0	16.06	8.97
15067220.43943	1955	66	4	3	0	5	60	28.6	330000	1	2.5	F	0	31.41	33.04	66	19.28	11.42
15067220.44004	1955	66	4	3	0	5	60	20.9	330000	1	2.5	F	0	37.21	34.8	34	19.28	11.42
15070225.43837	1957	64	4	3	0	5	30	18.9	165000	1	2.5	F	0	18.9	12.9	0	16.34	14.8
15075705.43840	1963	58	3	4	0	5	30	25.8	165000	1	2.5	F	0	26.06	10.1	37.46	25.2	17.81
15079385.43896	1955	66	4	2	0	10	30	18.8	206400	1	2.5	M	0	18.69	7.41	18.88	23.9	15.56
15080434.43912	1973	48	2	1	0	5	60	22.1	330000	1	2.5	F	0	20.6	11.9	10.4	19.57	22.66
15084262.43927	1957	64	4	4	0	5	60	22.7	330000	1	2.5	M	0	21.9	19.93	51.1	16.8	11.45
15084449.43864	1952	69	4	4	0	5	25	19.9	137500	1	2.5	F	0	31.34	23.7	0	19.52	10.08
15084859.43955	1963	58	3	2	0	5	30	21.6	165000	1	2.5	F	0	22.97	21.55	0	24.76	19.46
15086921.43915	1948	73	5	6	0	10	30	30.2	206400	1	2.5	F	0	28.39	28.06	24.26	18.3	11.39
15086933.43978	1959	62	4	2	0	5	60	23.7	330000	1	2.5	F	0	30.49	11.78	48	22.52	18.2
15086933.44008	1959	62	4	2	0	5	60	28.8	330000	1	2.5	M	0	25.62	33.41	0	22.52	18.2
15090551.43833	1972	49	2	4	0	5	60	30.3	330000	1	2.5	F	0	24.53	19.9	41	18.86	12.89
15091431.43910	1940	81	6	2	0	5	60	23	330000	1	2.5	M	0	37.38	27.19	35	23.46	15
15094323.43908	1964	57	3	3	0	5	60	22.9	330000	1	2.5	F	0	30.19	31.82	21.22	16.9	10.52
15100116.43976	1956	65	4	2	0	10	30	31.8	206400	1	2.5	F	0	25	29.47	68	19.32	11.67
15101419.43997	1957	64	4	3	0	5	30	29.6	165000	1	2.5	M	0	22.3	19.29	60.43	16.41	12.75
15101631.43970	1978	43	1	4	0	5	30	20.5	165000	1	2.5	M	0	21.71	16.3	30.24	21.71	16.3
15103198.43848	1976	45	1	1	0	5	60	17.2	330000	1	2.5	F	0	57	20.6	17.5	21.55	28.88
15103198.43974	1976	45	1	1	0	5	60	26.9	330000	1	2.5	F	0	23.5	19	15.9	21.55	28.88
15106795.43860	1969	52	3	3	0	10	25	19.3	172000	1	2.5	M	0	14.91	12.56	0	13.3	9.81
15107899.43898	1963	58	3	3	0	10	30	18.2	206400	1	2.5	F	0	12.95	16.3	9.63	15.89	12.92
15108260.43840	1967	54	3	7	0	5	30	17.8	165000	1	2.5	F	0	37.85	21.29	0	22.31	22.37
15115356.43902	1956	65	4	2	0	5	50	30.1	275000	1	2.5	M	0	16.4	24.8	89.3	18	12.6
15116811.43896	1940	81	6	6	0	5	25	27.1	137500	1	2.5	M	0	24.05	13.5	34	19.33	10.23
15118078.43917	1961	60	3	4	0	10	30	25	206400	1	2.5	F	0	21.93	12.76	0	22.84	16.29
15118092.43898	1940	81	6	4	0	10	60	19	412800	1	2.5	M	0	18.23	10.14	0	19.62	19.87
15119529.43902	1941	80	5	4	0	5	25	25.7	137500	1	2.5	M	0	26.64	21.1	35.09	18.02	15.93
15127483.43843	1972	49	2	2	0	5	15	24.9	82500	0.5	2.5	F	0	20.1	14.7	14.36	16.31	6.98
15129458.43897	1946	75	5	3	0	10	30	28.5	206400	1	2.5	M	0	35.54	35.77	47	26.11	19.41
15133147.43942	1947	74	5	3	0	5	60	22.6	330000	1	2.5	M	0	21.13	14.71	20.71	21.3	14.47
16000760.44011	1957	64	4	4	0	5	28	28.5	154000	1	2.5	F	0	18.99	19.66	33	16.8	19.54
16005193.43980	1960	61	4	1	0	5	30	23.8	165000	1	2.5	F	0	25.13	25.46	80	17.75	11.19
16005442.43871	1953	68	4	1	0	5	30	21.9	165000	1	2.5	M	0	25.13	39.94	69.01	15.64	10.44
16006072.43886	1947	74	5	7	0	5	28	27.3	154000	1	2.5	M	0	19.09	21.34	41	14.98	15.46
16009251.43861	1966	55	3	4	0	5	30	30.7	165000	1	2.5	F	0	27	36.2	0	16.7	5.1
16009595.43851	1954	67	4	2	0	10	30	18.7	206400	1	2.5	F	0	25.32	25.71	24.99	23.88	18.67
16012793.43852	1956	65	4	3	0	10	60	20.2	412800	1	2.5	M	0	54.8	39.14	41	22	8.87
16015469.43915	1959	62	4	2	0	5	60	29.4	330000	1	2.5	F	0	33.83	36.74	0	19.63	12.03
16015678.43937	1953	68	4	5	0	5	60	17.6	330000	1	2.5	M	0	21.44	20.2	53	23	14.72
16015882.43847	1953	68	4	1	0	5	60	28.9	330000	1	2.5	F	0	64.37	94.08	55.63	17.8	9.7
16016469.43851	1955	66	4	2	0	10	60	31.7	412800	1	2.5	F	0	17.5	12.9	0	18.1	15.7
16016502.43867	1964	57	3	2	0	10	30	26.3	206400	1	2.5	F	0	16.9	12.8	11.4	21.65	14.2
16017857.43850	1960	61	4	2	0	5	30	19.8	165000	1	2.5	F	0	42.19	51.95	0	27.89	30.41
16019069.43927	1961	60	3	2	0	10	30	22.3	206400	1	2.5	M	0	29.11	42.6	37	15.62	12.59
16020871.43843	1957	64	4	3	0	5	30	27.6	165000	1	2.5	F	0	28.51	28.26	0	21.74	14.08
16020871.43934	1957	64	4	4	0	10	60	17.9	412800	1	2.5	M	0	28.53	19.04	0	21.74	14.08
16024864.43882	1940	81	6	4	0	5	30	26.8	165000	1	2.5	M	0	33.09	40.23	35.55	24.54	15.79
16027110.43910	1955	66	4	3	0	5	50	25.2	275000	1	2.5	F	0	23.78	19.69	28	18.62	16.63
16027557.43881	1967	54	3	3	0	5	30	23.1	165000	1	2.5	F	0	35.07	25.67	30.7	17.24	16.55
16029037.43851	1968	53	3	8	0	5	30	29.8	165000	1	2.5	F	0	21.28	13.75	50	24.78	12.65
16029067.43860	1958	63	4	1	0	10	60	18	412800	1	2.5	F	0	21.03	30.13	25.15	28.41	33.82
16029375.43927	1946	75	5	2	0	10	60	26.4	412800	1	2.5	F	0	64.7	59.7	27.93	17.7	17.4
16030340.43894	1953	68	4	4	0	5	25	19	137500	1	2.5	M	0	17.29	14.25	0	14.24	10.18
16031028.43848	1963	58	3	4	0	5	30	19.1	165000	1	2.5	F	0	12.9	10	0	33.48	26.84
16032609.43875	1955	66	4	4	0	10	30	18.1	206400	1	2.5	F	0	17.76	12.18	0	19.87	25.94
16032857.43898	1948	73	5	4	0	10	30	29.1	206400	1	2.5	M	0	25.44	17.12	18.89	25.4	17.89
16033680.43882	1955	66	4	3	1	5	30	24.1	165000	1	2.5	M	0	21.55	22.35	41.45	21.3	16.93
16035092.43868	1962	59	3	3	0	10	30	19.8	206400	1	2.5	F	0	20.9	16.91	34	23.9	22.75
16035766.43975	1971	50	3	3	0	10	60	27	412800	1	2.5	F	0	26.5	24.4	55	21.22	18.42
16037155.43888	1947	74	5	7	0	10	30	17.2	206400	1	2.5	F	0	26.5	21	0	22.56	34.51
16042149.43852	1956	65	4	2	0	10	15	19.9	103200	0.5	2.5	F	0	20.35	22.69	81	21.7	20.12
16045547.43891	1964	57	3	5	0	10	30	31.2	206400	1	2.5	M	0	24.92	17.18	41	17	10
16045658.43850	1956	65	4	3	0	10	60	19.8	412800	1	2.5	M	0	23.65	28.66	46.21	19.34	16.73
16056883.43869	1951	70	4	3	0	10	30	23.7	206400	1	2.5	F	0	26.76	33.79	32.93	25.79	11.68
16056973.43871	1936	85	6	2	0	10	60	22.4	412800	1	2.5	F	0	33.39	17.05	10.29	24.97	17.67
16056988.43847	1956	65	4	5	0	5	48	27.3	264000	1	2.5	F	0	18.5	15.2	0	21.6	14.8
16060680.43852	1955	66	4	4	0	5	30	21.5	165000	1	2.5	M	0	35.6	34.3	0	25.69	20.04
16060680.43973	1955	66	4	4	0	10	30	23.1	206400	1	2.5	F	0	21.06	17.24	0	25.69	20.04
16065382.43836	1947	74	5	8	0	5	30	24.3	165000	1	2.5	M	0	36.6	33.9	42.5	15.59	15.7
16066117.43924	1949	72	5	4	0	10	30	19.7	206400	1	2.5	F	0	25.21	16.95	0	21.64	17.52
16066281.43899	1942	79	5	3	0	10	30	30.1	206400	1	2.5	F	0	25.21	16.68	51	18.06	16.65
16068238.43901	1958	63	4	2	0	5	60	25.9	330000	1	2.5	M	0	15.14	17.57	34.59	19.63	10.87
16073392.43850	1952	69	4	3	0	10	30	28.2	206400	1	2.5	F	0	28.2	22.48	29	18.77	12.5
16074212.43852	1940	81	6	3	0	10	30	24.3	206400	1	2.5	F	0	19.4	15.2	0	25.4	12.16
16074901.43874	1954	67	4	2	0	10	30	24.8	206400	1	2.5	F	0	63.04	58.03	47	19.91	12.33
16085659.43896	1949	72	5	3	0	10	30	26.9	206400	1	2.5	F	0	18.47	15.46	0	19.66	11.5
16097125.43869	1965	56	3	3	0	10	30	22.8	206400	1	2.5	M	0	19.3	40.3	154	20.32	28.69
16099425.43927	1953	68	4	1	0	10	30	26.2	206400	1	2.5	M	0	22.55	22.93	30.64	16.45	14.36
16099519.43977	1946	75	5	3	0	5	15	31.1	82500	0.5	2.5	M	0	25.96	36.9	0	21.2	13.69
16099530.43973	1967	54	3	2	0	10	30	28.9	206400	1	2.5	M	0	36	86.7	47.4	25.11	23.01
16100051.43837	1971	50	3	3	0	5	30	18.4	165000	1	2.5	M	0	45.45	77.34	55.53	16.53	13.87
16101320.43863	1948	73	5	5	0	5	25	30.1	137500	1	2.5	F	0	18.87	15.46	0	17.55	15.46
16102484.43871	1959	62	4	4	1	10	15	29.7	103200	0.5	2.5	M	0	40.56	33.75	51.52	37.55	15.56
16106097.43947	1977	44	1	1	0	5	60	22.7	330000	1	2.5	F	0	28.75	21.06	51	12.7	9.07
16106893.44002	1972	49	2	4	1	5	25	25.1	137500	1	2.5	F	0	20.27	17.77	0	25.6	46.05
16108097.43849	1956	65	4	3	0	10	30	24.3	206400	1	2.5	M	0	22.37	20	45	21.37	15.86
16110165.43852	1955	66	4	4	0	10	30	29.4	206400	1	2.5	F	0	16.28	10.7	50.91	13.91	21.03
16111956.43897	1968	53	3	4	1	10	30	27.1	206400	1	2.5	M	0	22.1	30	37.7	22.64	29.12
16115670.43866	1964	57	3	4	0	10	30	22.2	206400	1	2.5	M	0	21.37	33.82	32.7	19.6	13.6
16117916.43888	1959	62	4	3	0	10	60	18.6	412800	1	2.5	F	0	15.63	13.19	0	18.2	17.4
16120648.43976	1961	60	3	4	0	10	30	28.1	206400	1	2.5	F	0	32.45	24.87	36	23.17	17.5
16120648.44007	1961	60	3	3	0	5	60	26.5	330000	1	2.5	F	0	24.25	18.24	0	23.17	17.5
16126526.43956	1957	64	4	4	0	5	30	28.3	165000	1	2.5	M	0	46.01	50.64	49	18.29	17.05
16130931.43852	1958	63	4	5	0	10	25	28.5	172000	1	2.5	M	0	23.5	24.63	74	16.07	19.38
16130931.43877	1958	63	4	5	0	10	25	24	172000	1	2.5	F	0	18.63	8.8	9.16	16.07	19.38
16131301.43832	1949	72	5	6	0	5	60	22.6	330000	1	2.5	F	0	34.85	25.9	30.92	26.85	18.53
16132930.43899	1942	79	5	4	0	10	28	27.7	192640	1	2.5	M	0	38.85	30.35	42	22.2	14.07
16140041.43866	1956	65	4	7	0	10	30	20.8	206400	1	2.5	F	0	21.69	18.35	9.98	24.31	16.27
16142202.43900	1959	62	4	4	0	10	30	24.9	206400	1	2.5	F	0	27	27.6	27	22.17	25.35
16144495.43843	1957	64	4	4	0	5	25	26.3	137500	1	2.5	F	0	19.82	13.98	39.2	36.27	22.95
17003451.43918	1946	75	5	3	0	10	30	24.3	206400	1	2.5	M	0	61.57	49.12	88	45.47	33.07
17003721.43833	1960	61	4	4	0	10	30	18.9	227040	1	2.5	F	0	16	9.8	0	12.01	15.15
17004550.43839	1955	66	4	3	0	5	25	24.4	137500	1	2.5	M	0	27.2	35.3	0	11.9	9.81
17005424.43905	1967	54	3	3	0	5	28	28.9	154000	1	2.5	M	0	20.6	16.66	31.11	17.8	30.13
17006243.43994	1964	57	3	8	0	5	20	23.9	110000	1	2.5	F	0	19.6	11.8	16.4	14.2	16.26
17006476.43896	1957	64	4	1	0	10	60	29.4	412800	1	2.5	F	0	14.32	16.77	82	14.32	16.77
17006476.43927	1957	64	4	1	0	10	120	22	825600	1	2.5	F	0	15.78	18.88	12.06	15.78	18.88
17006937.43958	1956	65	4	2	0	5	30	21.9	165000	1	2.5	F	0	19.62	15.32	0	25.13	33.84
17008731.43906	1939	82	6	7	0	5	30	31.3	165000	1	2.5	M	0	19.6	17.8	51	20.91	32.25
17013344.43880	1948	73	5	5	0	5	30	28.7	165000	1	2.5	F	0	42.5	36.7	14.3	19.1	7.77
17013868.43890	1966	55	3	4	0	10	30	18.7	206400	1	2.5	M	0	22.59	10.32	38.4	14.9	19.6
17013958.43967	1943	78	5	8	0	5	30	29.9	165000	1	2.5	M	0	16.62	14.26	20.18	24.25	12.53
17014036.43861	1953	68	4	4	0	10	30	24	206400	1	2.5	F	0	19.95	13.43	41	22.5	18.75
17017000.43908	1951	70	4	4	0	5	48	25.7	264000	1	2.5	F	0	27.53	14.46	11.52	18.81	12.62
17017764.43868	1952	69	4	2	0	10	30	17.3	206400	1	2.5	F	0	19.54	16.9	47	25.23	14.95
17021237.43892	1959	62	4	4	0	10	30	24.5	206400	1	2.5	M	0	18.6	16.06	29.84	20.93	18.21
17021626.43934	1947	74	5	4	0	10	60	24.5	412800	1	2.5	F	0	26.62	17.5	0	22.91	25.67
17021940.43852	1952	69	4	4	0	10	30	25.8	206400	1	2.5	F	0	23.52	10.95	0	21	22.9
17022813.43872	1944	77	5	5	0	10	24	30.1	165120	1	2.5	F	0	22.16	18.57	0	26.27	24.71
17028282.43885	1958	63	4	3	0	5	30	29.3	165000	1	2.5	M	0	23.47	12.5	0	29.18	27.16
17028810.43845	1963	58	3	3	0	5	30	22	165000	1	2.5	F	0	19.11	19.87	32.98	19.11	19.87
17028854.43967	1951	70	4	2	0	5	30	21.8	165000	1	2.5	F	0	27	37.9	0	20.66	8.15
17034823.43892	1959	62	4	6	0	5	30	17.4	165000	1	2.5	M	0	19.76	28.22	54	19.24	20.49
17035644.43975	1957	64	4	3	0	10	30	28.2	206400	1	2.5	F	0	17.96	9.78	0	14.3	10.29
17036463.43892	1945	76	5	2	0	10	30	27.2	206400	1	2.5	M	0	23.01	26.46	71	17.12	12.95
17036626.43874	1970	51	3	2	0	10	60	24.8	412800	1	2.5	M	0	20.53	15.74	26.16	32.88	29.53
17042478.43876	1962	59	3	2	0	10	30	26	206400	1	2.5	F	0	19.65	27.04	84.45	18.38	12.85
17043435.43879	1968	53	3	3	0	5	60	31	330000	1	2.5	M	0	24.4	19.42	28.57	19.84	16.75
17045477.43924	1954	67	4	4	0	10	30	26.4	206400	1	2.5	M	0	19.5	12.37	0	21.43	17.9
17046043.43980	1965	56	3	4	0	5	60	26.8	330000	1	2.5	F	0	28	21.5	0	24.85	26.37
17047563.43917	1966	55	3	5	0	10	30	26.5	206400	1	2.5	M	0	18.15	12.94	0	17.36	14.37
17049937.43869	1981	40	1	2	0	10	30	20.3	206400	1	2.5	F	0	17.05	19.17	0	13.42	7.5
17057601.43895	1967	54	3	3	0	5	30	22.4	165000	1	2.5	M	0	21.17	18.26	34.58	21.36	16.41
17059006.43847	1952	69	4	3	0	5	40	23.2	220000	1	2.5	F	0	20.38	11.39	0	16.35	20.43
17063120.43872	1952	69	4	3	0	10	22	26.5	151360	1	2.5	F	0	23.6	35.3	37.4	24.73	14.06
17063572.43851	1954	67	4	2	0	10	30	18.4	206400	1	2.5	M	0	54.08	40.26	21.28	14.82	10.56
17063856.43885	1951	70	4	2	0	5	60	20.5	330000	1	2.5	F	0	21.65	21.84	22.95	22.79	11.59
17063856.43948	1951	70	4	2	0	5	60	21.5	330000	1	2.5	F	0	21.38	11.35	0	22.79	11.59
17066474.43851	1956	65	4	3	0	10	30	21	206400	1	2.5	M	0	30.1	41.7	21.9	10	15.42
17070915.43920	1952	69	4	4	0	10	60	27.6	412800	1	2.5	M	0	27.34	35.75	19.6	17.38	15.8
17077328.43896	1957	64	4	2	0	10	30	20.4	206400	1	2.5	M	0	35.15	50.76	0	32.07	18.29
17078336.43960	1973	48	2	2	0	10	60	25.2	454080	1	2.5	F	0	14.05	21.49	0	17.96	20.54
17078391.43870	1964	57	3	4	0	5	30	19.7	165000	1	2.5	F	0	23.24	15.75	54	14.05	19.5
17079765.43889	1959	62	4	4	0	10	25	20.5	172000	1	2.5	M	0	30.47	24.85	0	19.25	11.42
17081552.43886	1975	46	2	5	0	5	30	18.6	165000	1	2.5	M	0	36.33	30.19	51	24.04	19.01
17085327.43975	1955	66	4	4	0	10	25	27.2	172000	1	2.5	F	0	25.96	18.96	42	19.5	20.6
17086003.44005	1965	56	3	4	0	5	60	17.4	330000	1	2.5	F	0	29.74	21.65	0	17.62	16.31
17087126.44012	1976	45	1	2	0	5	30	21.2	165000	1	2.5	F	0	13.8	11.5	0	19.18	9.69
17087310.43878	1960	61	4	2	0	10	30	25.6	206400	1	2.5	M	0	45.15	54.68	30.52	21.3	13.97
17088471.43891	1943	78	5	6	0	10	30	20.8	206400	1	2.5	F	0	20.28	8.74	11.72	22.2	14.05
17091304.43869	1949	72	5	2	0	10	60	19.7	412800	1	2.5	M	0	23	17.82	64	25.21	13.09
17091304.43899	1949	72	5	2	0	10	56	28.5	385280	1	2.5	F	0	21.42	22.31	0	25.21	13.09
17091976.43840	1957	64	4	9	0	5	15	25.8	82500	0.5	2.5	M	0	56.52	87.99	0	56.52	87.99
17093890.43850	1971	50	3	2	0	5	56	30.6	308000	1	2.5	M	0	27	35.6	55.7	22.6	16.8
17101163.43899	1973	48	2	4	0	10	30	17.5	206400	1	2.5	F	0	22.01	19.32	0	24.12	18.3
17101291.44008	1954	67	4	2	0	5	30	21.5	165000	1	2.5	F	0	16.8	12.46	42	15.16	12.24
17107029.43879	1946	75	5	6	1	5	60	25	330000	1	2.5	F	0	43.42	53.51	0	21.2	9
17117164.43872	1956	65	4	2	0	10	60	26.8	412800	1	2.5	F	0	38.4	58.6	77.7	29	25.3
17119789.43851	1957	64	4	2	0	10	30	22.5	206400	1	2.5	F	0	25.2	22.8	0	21.95	10.7
17120187.43917	1969	52	3	1	0	10	30	24	206400	1	2.5	F	0	39.59	45.82	0	39.59	45.82
17126150.43948	1961	60	3	3	0	5	60	17.2	330000	1	2.5	F	0	18.58	8.35	11.68	25.27	16.5
17126773.43901	1960	61	4	3	0	10	30	25.9	206400	1	2.5	F	0	16.88	10.07	0	22.67	30.35
17128912.43908	1953	68	4	2	0	5	26	29.7	143000	1	2.5	M	0	25.37	34.92	55.81	19.64	14.14
17128912.43934	1953	68	4	2	0	10	60	18.5	412800	1	2.5	F	0	17.57	11.25	20.16	19.64	14.14
17128912.43994	1953	68	4	1	0	5	30	25.8	165000	1	2.5	F	0	21.46	10.97	36	19.64	14.14
17135445.43926	1979	42	1	4	0	5	30	27	165000	1	2.5	F	0	14.05	21.31	40.31	14.22	11.11
17140955.43850	1954	67	4	3	0	5	56	21.4	308000	1	2.5	M	0	16.8	22.9	65.7	20.87	14.79
17141607.43902	1948	73	5	4	0	5	30	25.7	165000	1	2.5	M	0	25.72	16.47	43	20.9	22.2
17149065.43848	1962	59	3	4	0	10	30	23.4	206400	1	2.5	M	0	27.29	23.3	49.37	18.42	19.09
17149065.43971	1962	59	3	6	0	10	30	23.1	206400	1	2.5	F	0	21.09	12.73	84	18.42	19.09
17166243.43852	1957	64	4	1	0	10	30	18.6	206400	1	2.5	M	0	19.6	7.5	52.3	23	22.96
17166872.43916	1962	59	3	3	0	5	30	20.1	165000	1	2.5	F	0	34.25	40.1	18.94	23.74	14.73
17168779.44008	1958	63	4	4	0	5	30	27.3	165000	1	2.5	F	0	14.52	18.44	18	22.19	14.46
17173234.43890	1946	75	5	1	0	5	30	26.4	165000	1	2.5	F	0	19.52	10.62	79	19.12	16.99
18006348.43850	1941	80	5	2	0	10	30	21.6	206400	1	2.5	F	0	24.54	39.74	50	15.79	7.96
18009083.43976	1963	58	3	6	0	5	30	29.9	165000	1	2.5	M	0	38.24	85.96	44	18.05	20.69
18015772.43991	1957	64	4	2	0	5	4	27.8	22000	1	2.5	M	0	25.73	25.88	43	19.88	15.27
18022899.43976	1963	58	3	4	0	10	30	28.7	206400	1	5	M	0	24.9	49.9	37.1	20.25	15.2
18025833.43948	1963	58	3	3	0	5	60	29.1	330000	1	5	M	0	23.4	31	23.8	18.44	35.23
18027505.43973	1953	68	4	4	0	10	30	31.6	206400	1	5	M	0	28.51	23.63	33	23.08	21.06
18029233.43873	1947	74	5	4	0	10	20	28.8	137600	1	5	M	0	23.64	27.23	0	16.49	9.25
18034833.43972	1959	62	4	6	1	10	30	19.3	206400	1	5	M	0	19.41	13.4	47	26.29	40.59
18035828.43850	1963	58	3	2	0	10	56	28.2	385280	1	5	M	0	37.5	56.1	21.8	16.4	11.16
18050726.43876	1945	76	5	2	0	5	30	21.6	165000	1	5	F	0	19.33	11.76	0	17.55	21.48
18050726.43907	1945	76	5	4	0	5	30	27.2	165000	1	5	F	0	36.2	11.6	0	17.55	21.48
18054274.43885	1965	56	3	3	0	5	30	21	165000	1	5	M	0	34.82	23.92	52.08	34.82	23.92
18064548.43931	1963	58	3	2	0	5	60	27.3	330000	1	5	M	0	49.19	58.88	39	21.1	14.22
18064813.43943	1981	40	1	4	1	5	60	21.3	330000	1	5	F	0	36.18	26.19	99.19	23.9	28.15
18066415.43872	1968	53	3	3	0	5	20	24.3	110000	1	5	M	0	23.5	19.82	28.77	17.5	24.18
18066949.43850	1936	85	6	3	0	10	60	22.6	412800	1	5	F	0	21.8	22.9	23.4	21.21	16.1
18084510.43912	1945	76	5	5	0	5	15	22	82500	0.5	2.5	M	0	51.12	83.04	72	21.92	13.59
18136580.43850	1959	62	4	3	0	5	28	30.1	154000	1	5	M	0	18.92	12.69	0	21.9	18.96
18142675.43941	1992	29	1	1	0	5	60	28.1	330000	1	5	F	0	22.4	45.1	0	17.01	16.8
18143059.43875	1958	63	4	4	0	10	28	25.8	192640	1	5	F	0	22.5	25.3	19.7	21.87	20.12
18143059.43903	1958	63	4	5	0	5	46	17.9	253000	1	5	M	0	14.2	9.6	23.1	21.87	20.12
18164551.43922	1939	82	6	5	0	10	28	24.1	192640	1	5	F	0	23.2	23.9	0	14.34	14.12
18173441.43941	1959	62	4	3	0	5	30	18.4	165000	1	5	F	0	26.56	25.02	19.8	19.09	17.17
19001963.43843	1942	79	5	5	1	5	30	27.3	165000	1	5	F	0	21.1	17.7	0	16.37	22.14
19001963.43934	1942	79	5	5	1	5	60	18.3	330000	1	5	M	0	32.2	48.2	110.4	16.37	22.14
19005755.43894	1964	57	3	3	0	10	60	18.9	412800	1	5	F	0	15	13.3	0	22.76	19.19
19007116.43894	1977	44	1	2	0	10	30	27.5	206400	1	5	M	0	26	16	18.1	17.4	12.9
19007127.43849	1966	55	3	3	0	10	30	22.2	206400	1	5	F	0	37.9	12.5	10.4	18.73	10.19
19017014.43851	1958	63	4	1	0	10	30	17.1	206400	1	5	M	0	30.34	54	30	21.76	16.1
19017014.43950	1958	63	4	1	0	5	60	25.5	330000	1	5	F	0	18.4	18.2	40	21.76	16.1
19017014.44011	1958	63	4	2	0	5	60	30.5	330000	1	5	M	0	43.2	23.7	0	21.76	16.1
19017144.43894	1952	69	4	3	0	10	30	27.6	206400	1	5	F	0	30	27.5	0	23.49	40.88
19017553.43920	1970	51	3	4	0	10	15	20.2	103200	0.5	5	F	0	20.7	41	0	15.3	12.2
19018406.43899	1974	47	2	1	0	10	28	20.3	192640	1	5	F	0	43.87	40.08	0	23.41	25.91
19019793.43914	1940	81	6	6	0	5	120	30.4	660000	1	5	F	0	18.3	10.36	0	22.24	10.57
19020147.43934	1974	47	2	1	0	10	60	19.7	412800	1	5	F	0	20.9	22.6	0	16.81	16.66
19022866.43984	1947	74	5	4	0	5	60	24.7	330000	1	5	M	0	22.6	24.1	24.6	14.1	5.59
19027980.43847	1965	56	3	2	0	5	30	23.1	165000	1	5	M	0	30.86	40.84	0	26.1	19.73
19028528.43850	1951	70	4	2	0	10	30	17.9	206400	1	5	M	0	37.68	81.35	78.39	21.47	19.68
19038027.43899	1957	64	4	3	0	10	28	19.5	192640	1	5	F	0	59.12	35.16	21.71	17.05	14.05
19042521.43938	1966	55	3	3	0	5	60	21.7	330000	1	5	M	0	20.02	43.19	0	17.47	14.74
19042521.43999	1966	55	3	3	0	5	30	21.7	165000	1	5	F	0	22.5	14.8	0	17.47	14.74
19043361.43934	1961	60	3	4	0	10	30	29.3	206400	1	5	F	0	24.1	13	17.4	19.7	20.29
19043429.43888	1951	70	4	6	1	10	30	19.1	206400	1	5	F	0	19	10.75	0	19.5	20.4
19043845.43848	1961	60	3	2	0	5	60	22	330000	1	5	F	0	23.92	28.48	0	24.5	24.53
19048391.43847	1969	52	3	5	0	5	60	20.7	330000	1	5	F	0	40.8	40.5	30.1	17.4	13.38
19048391.43998	1969	52	3	5	0	5	60	23.9	330000	1	5	F	0	20.1	17.7	25.2	17.4	13.38
19049136.43933	1984	37	1	2	0	10	15	27.2	103200	0.5	5	M	0	14.13	17.47	0	14.13	17.47
19051434.44002	1968	53	3	2	0	5	30	28.6	165000	1	5	M	0	15.3	18.6	25.7	23.12	17.41
19052060.43841	1937	84	6	4	0	5	25	25	137500	1	5	M	0	27.87	24.69	257.77	24.36	20.85
19056534.43861	1971	50	3	2	0	10	30	26.4	206400	1	5	F	0	16.3	13.1	0	18.84	12.06
19064020.43891	1967	54	3	3	0	10	30	28.9	206400	1	5	F	0	16.84	11.32	0	23.42	22.29
19068086.43893	1961	60	3	2	0	10	30	20.1	206400	1	5	M	0	26.31	22.93	23.87	15.86	13.17
19068117.43943	1961	60	3	4	0	5	15	23	82500	0.5	2.5	M	0	34.6	52.3	84.23	20.85	15.83
19071519.43975	1958	63	4	2	0	10	30	22.3	206400	1	5	F	0	26.3	16.44	24.52	22.77	21.13
19075314.43986	1953	68	4	6	0	5	60	20.4	330000	1	5	F	0	13.43	17.87	0	37.39	21.16
19075445.43985	1965	56	3	2	0	5	60	31.9	330000	1	5	F	0	20.51	13.06	17.96	13.59	18.63
19078174.43873	1955	66	4	3	0	10	60	18.2	412800	1	5	M	0	27.85	21.53	20.47	20.25	12.38
19081214.43865	1949	72	5	3	0	10	22	17.1	151360	1	5	F	0	28.28	28.97	41.42	36.06	24.23
19084277.43929	1959	62	4	3	0	10	60	29.4	412800	1	5	M	0	31.37	25.94	85.71	17.82	10.47
19087916.43899	1944	77	5	6	0	5	20	30.1	110000	1	5	M	0	24.02	25.53	43	22.26	20.12
19088226.43877	1976	45	1	2	0	10	60	19.7	412800	1	5	M	0	26.23	16.64	28.99	19.12	23.37
19091231.43847	1954	67	4	3	0	5	30	30	165000	1	5	M	0	17.96	18.95	87.97	25.44	16.22
19092666.43916	1944	77	5	4	0	10	60	19.1	412800	1	5	M	0	20.44	20.06	18.77	26.96	11.02
19093075.43862	1952	69	4	2	0	5	40	22.1	220000	1	5	M	0	41.38	27.97	0	27.01	24.15
19095095.44009	1958	63	4	3	0	5	30	23.5	165000	1	5	M	0	40.71	30.39	37	22.07	22.79
19097201.43865	1958	63	4	3	0	10	25	22.5	172000	1	5	F	0	23.3	13.83	0	19.61	12.74
19097201.43915	1958	63	4	3	0	10	25	28.4	172000	1	5	M	0	16.95	12.82	0	19.61	12.74
19100832.43976	1958	63	4	4	0	10	15	18.1	103200	1	5	F	0	18.4	7.55	72	21.46	24.35
19108762.43990	1949	72	5	4	0	5	60	27.5	330000	1	5	F	0	18.66	10.47	9.98	21.59	22.43
19110545.43896	1953	68	4	7	0	10	30	21.5	206400	1	5	F	0	20.31	12.45	17.3	29.18	35.02
19116958.43937	1942	79	5	1	0	5	50	21.1	275000	1	5	F	0	28.34	26.44	0	25.62	13.84
19122856.43986	1978	43	1	2	0	5	60	27.6	330000	1	5	M	0	19.51	30.5	125.42	24.97	28.77
19125136.43889	1966	55	3	2	0	10	60	24.1	412800	1	5	M	0	23.02	28.35	0	19.18	20.92
19125162.43907	1957	64	4	3	0	5	30	21	165000	1	5	M	0	35.57	28.84	38.81	15.25	17.74
19125162.44003	1957	64	4	3	0	5	30	17.4	165000	1	5	F	0	24.6	21.94	19.6	15.25	17.74
19134289.43861	1962	59	3	4	0	10	30	31.8	206400	1	5	F	0	36.78	14.66	39	19.14	16.03
19140041.43913	1964	57	3	4	0	5	54	17.6	297000	1	5	M	0	18.68	11.67	14.61	28.37	32.13
19141148.43837	1982	39	1	2	0	5	60	22.5	330000	1	5	F	0	24.56	18.14	20.34	20.09	25.39
19160548.43851	1958	63	4	6	0	5	60	24.7	330000	1	5	F	0	34.99	16.54	0	16.76	17.74
19161743.43835	1955	66	4	3	1	10	15	31.1	113520	0.5	5	F	0	16.49	8.78	0	16.95	17.22
19165411.43891	1958	63	4	2	0	10	30	20.7	206400	1	5	F	0	15.37	10.11	0	21.41	18.2
19167383.43894	1963	58	3	3	0	10	30	30.6	206400	1	5	M	0	23.41	24.63	48.45	20.83	29.31
19168205.43860	1933	88	6	4	0	10	30	25.8	206400	1	5	F	0	22.44	18.39	23.47	15.42	8.76
19168205.43890	1933	88	6	4	0	5	30	19.6	165000	1	5	M	0	34.7	12.04	0	15.42	8.76
19169289.43921	1968	53	3	2	0	10	60	30.7	412800	1	5	M	0	23.37	15.57	0	23.37	15.57
20002290.43867	1958	63	4	5	0	5	30	26.9	165000	1	5	F	0	19.18	11.18	48	20.43	11.81
20002536.43842	1967	54	3	4	0	5	30	23.1	165000	1	5	F	0	34.5	26.93	63	20.77	22.2
20004961.43986	1952	69	4	4	0	5	60	31.4	330000	1	5	M	0	17.45	22.78	76	25.22	19.78
20009405.43862	1988	33	1	5	0	5	15	28	82500	0.5	2.5	M	0	39.55	30.42	0	39.55	30.42
20010069.43899	2000	21	1	2	0	5	30	28.4	165000	1	5	M	0	12.42	11.28	59	23.65	13.16
20010447.43945	1984	37	1	4	0	5	60	26.8	330000	1	5	F	0	15.38	10.2	0	32.77	63.45
20010645.43865	1950	71	5	9	0	5	30	25.1	165000	1	5	F	0	38.38	35.24	44	25.3	24.17
20011696.43961	1983	38	1	2	0	5	30	29.7	165000	1	5	F	0	12.49	6.23	0	12.49	6.23
20013605.43874	1958	63	4	4	0	10	30	20.6	206400	1	5	F	0	47.87	77.96	0	47.87	77.96
20018002.43917	1955	66	4	5	0	5	60	17.5	330000	1	5	F	0	22.02	17.21	68	23.91	23.34
20018002.43977	1955	66	4	4	0	10	25	29.7	172000	1	5	M	0	25.11	26.32	0	23.91	23.34
20018755.43902	1972	49	2	5	0	5	10	25.9	55000	1	5	F	0	62.83	40.49	36	28.07	25.94
20019021.43921	1945	76	5	3	0	10	29	27.8	199520	1	5	F	0	22.93	20	60	19.68	10.99
20019695.43891	1952	69	4	2	0	10	30	26.1	206400	1	5	F	0	22.16	13.06	0	22.41	16.1
20024599.43928	1968	53	3	2	0	10	60	27.2	412800	1	5	F	0	12.35	16.16	0	34.62	32.55
20026846.43975	1959	62	4	2	0	10	30	25.1	206400	1	5	F	0	19.6	15.05	46	38.08	42.12
20027017.43916	1977	44	1	3	0	10	30	22.7	206400	1	5	F	0	21.92	7.47	0	21.92	7.47
20032546.44012	1961	60	3	6	0	5	30	18.6	165000	1	5	M	0	22.3	14.65	0	17.94	14.8
20033322.43979	1963	58	3	4	0	5	30	17.9	165000	1	5	M	0	21.39	16.03	42	23.19	22.31
14005208.44109	1971	50	3	3	1	5	25	28.1	137500	1	5	F	0	57.7	72.8	0	19.76	20.34
14009544.44060	1959	62	4	4	0	5	30	29.6	165000	1	5	M	0	34.98	43.99	31	16.6	18.2
14009617.44116	1968	53	3	5	0	5	30	21.5	165000	1	5	M	0	42.2	68	86.3	20.97	26.7
14011022.44053	1948	73	5	6	0	5	30	29.1	165000	1	5	M	0	22.64	23.75	39.41	18.2	16.3
14011739.44064	1951	70	4	4	0	5	25	27.8	137500	1	5	F	0	24.23	15.79	14.64	18	16.77
14019874.44019	1958	63	4	5	0	5	20	20.3	110000	1	5	F	0	29.07	27.95	29	23.27	26.78
14024537.44052	1981	40	1	3	0	10	10	27.1	75680	0.5	5	M	0	22.38	35.29	30.04	21.38	24.42
14028252.44056	1943	78	5	6	0	5	21	18.1	115500	1	5	F	0	14.82	16.49	32	17.28	11.96
15001137.44025	1953	68	4	3	0	5	25	20.8	137500	1	5	M	0	25.56	23.49	39.54	20.23	12.19
15003390.44081	1965	56	3	7	0	5	60	24.1	330000	1	5	M	0	14.96	13.37	43.3	19.8	19.03
15015114.44037	1958	63	4	6	0	5	30	24	165000	1	5	M	0	25.78	27.4	27	36.61	22.85
15024021.44074	1947	74	5	3	0	5	30	17.2	165000	1	5	M	0	24.67	24.15	49	25.91	21.91
15026939.44018	1964	57	3	3	0	5	26	27.3	143000	1	5	M	0	42.1	45.7	164.5	17.26	20.27
15026939.44105	1964	57	3	4	0	5	30	20.6	165000	1	5	F	0	28.05	24.45	30	17.26	20.27
15028283.44052	1965	56	3	3	0	5	30	23	165000	1	5	M	0	22.98	15.31	44	16.21	15.43
15064003.44112	1957	64	4	1	0	5	30	31.1	165000	1	5	M	0	30.74	25.98	15.92	22.26	13.95
15077532.44100	1964	57	3	3	0	5	30	24.9	165000	1	5	F	0	25.52	37.16	31.48	23.31	27.7
15084262.44013	1957	64	4	4	0	5	25	31.8	137500	1	5	M	0	32.19	47.29	56	16.8	11.45
15084859.44019	1963	58	3	2	0	5	30	30.7	165000	1	5	F	0	17.64	22.42	45	24.76	19.46
15086933.44113	1959	62	4	1	0	5	60	27.5	330000	1	5	F	0	19.22	16.18	0	22.52	18.2
15107473.44071	1962	59	3	1	0	5	30	26	165000	1	5	M	0	14.9	19.2	25.7	23.27	15.2
15112368.44039	1957	64	4	2	0	5	30	24.7	165000	1	5	F	0	22.04	21.75	20.51	34.99	30.22
15112368.44102	1957	64	4	2	0	5	30	24.7	165000	1	5	M	0	27.64	25.46	29.54	34.99	30.22
15115356.44109	1956	65	4	2	0	5	30	21.8	165000	1	5	M	0	26.27	41.53	0	18	12.6
15127243.44083	1961	60	3	4	0	5	30	21.5	165000	1	5	F	0	20.1	14.7	14.36	24.42	7.66
15133147.44098	1947	74	5	4	0	5	25	19.4	137500	1	5	F	0	38.7	40.9	0	21.3	14.47
15133775.44034	1943	78	5	6	0	5	30	21	165000	1	5	F	0	19.62	10.96	54	20.29	16.5
16003004.44067	1959	62	4	1	0	5	60	23.5	330000	1	5	F	0	39.15	30.5	26	22.84	19.32
16003135.44103	1956	65	4	6	0	5	60	23.8	330000	1	5	F	0	24.1	21.8	12.1	23.46	22.94
16007435.44054	1955	66	4	1	0	5	30	30.5	165000	1	5	F	0	17.85	13.11	46	18.92	9.18
16017605.44066	1963	58	3	2	0	10	18	23.1	136224	0.5	5	F	0	22.3	22	27	35.57	19.4
16018262.44110	1948	73	5	3	0	5	30	30.7	165000	1	5	M	0	27.97	18.1	0	18.87	15.93
16026930.44054	1973	48	2	2	0	5	30	23.7	165000	1	5	F	0	15.87	11.83	13.29	15.6	21.5
16103125.44022	1969	52	3	4	0	5	56	19.2	308000	1	5	M	0	26.97	24.31	38.13	19.31	20.38
16116170.44088	1973	48	2	3	0	5	60	26	330000	1	5	F	0	26.41	12.99	13.78	20.54	11.74
16117862.44064	1954	67	4	5	0	5	30	28.5	165000	1	5	M	0	30.66	37.23	0	15	11
16119290.44055	1939	82	6	1	0	5	60	30.1	330000	1	5	F	0	17.05	15.12	0	21.76	21.25
16127215.44064	1974	47	2	3	0	5	60	22.8	330000	1	5	M	0	59.84	88.13	0	18.83	38.43
17014509.44038	1961	60	3	2	0	5	30	23.5	165000	1	5	M	0	17.47	17.85	56	25.92	23.12
17021596.44058	1948	73	5	6	0	5	30	19.2	165000	1	5	M	0	26.09	27.07	47.92	15.02	9.8
17033120.44044	1963	58	3	2	0	5	28	20.5	154000	1	5	F	0	15.8	13.1	0	15.8	13.1
17035644.44055	1957	64	4	2	0	5	50	29.9	275000	1	5	F	0	30.37	13.42	14.96	14.3	10.29
17038290.44032	1958	63	4	3	0	5	30	29.5	165000	1	5	M	0	36.04	17.15	0	16.1	19.5
17046019.44099	1952	69	4	3	0	5	60	26.7	330000	1	5	F	0	24.24	38.08	0	22.53	13.74
17076205.44113	1942	79	5	3	0	5	30	17.7	165000	1	5	M	0	18.73	17.95	0	18.77	14.89
17124243.44105	1941	80	5	3	0	5	60	30.5	330000	1	5	F	0	24.6	16.2	10.3	18.44	10.26
17126095.44028	1956	65	4	4	1	5	60	22.6	330000	1	5	F	0	20.75	33.05	28.01	32.22	30.51
17126150.44070	1961	60	3	3	0	5	29	26.8	159500	1	5	F	0	42.85	71.06	0	25.27	16.5
17128891.44043	1988	33	1	5	0	5	15	30.9	82500	0.5	2.5	M	0	22.3	22.1	32.9	18.5	9.5
17137896.44107	1989	32	1	1	0	5	30	23.3	165000	1	5	F	0	23.67	14.27	20.52	20.78	28.64
17140955.44096	1954	67	4	4	0	5	30	23.9	165000	1	5	F	0	26.01	17.89	31.83	20.87	14.79
17168779.44043	1958	63	4	3	0	5	30	31.6	165000	1	5	F	0	34.31	19.22	42.52	22.19	14.46
18049943.44030	1959	62	4	4	0	5	30	28.6	165000	1	5	M	0	29.33	25.2	0	25.6	18.72
18078320.44055	1988	33	1	2	0	5	30	27.7	165000	1	5	F	0	18.95	11.73	42.25	22.52	26.5
18103687.44021	1971	50	3	3	0	5	30	25.4	165000	1	5	M	0	26.25	20.48	25	18.05	7.5
18156915.44116	1965	56	3	1	0	5	60	26.4	330000	1	5	M	0	20.64	18.89	34	22.98	18.78
19017014.44047	1958	63	4	2	0	5	60	21.6	330000	1	5	F	0	35.3	29.2	282.33	21.76	16.1
19036650.44090	1953	68	4	5	0	5	60	29	330000	1	5	F	0	19.6	14.1	17.1	17.11	11.1
19055351.44045	1960	61	4	4	0	10	15	19.7	113520	0.5	5	F	0	23.74	16.64	0	13.67	12.07
19067588.44030	1960	61	4	3	0	5	30	18.4	165000	1	5	F	0	16.11	12.15	0	27.93	17.96
19089834.44037	1962	59	3	2	0	10	30	27.1	227040	1	5	M	0	39.19	42.02	45.37	23.52	18.66
19107497.44035	1948	73	5	2	0	5	30	19	165000	1	5	M	0	16.81	8.61	0	24.5	21.64
19108762.44020	1949	72	5	3	0	5	60	19.4	330000	1	5	F	0	13.99	12.79	0	21.59	22.43
19119198.44082	1963	58	3	7	0	5	30	22.8	165000	1	5	M	0	20.29	19.81	0	18.34	13.76
19122856.44046	1978	43	1	3	0	5	60	21.7	330000	1	5	M	0	29.28	41.65	0	24.97	28.77
19125162.44036	1957	64	4	3	0	5	30	26.3	165000	1	5	F	0	60.81	132.57	140.3	15.25	17.74
19134519.44065	1965	56	3	1	0	5	30	24.9	165000	1	5	M	0	27.99	49.16	0	27.99	49.16
19140535.44032	1962	59	3	3	0	5	30	19.3	165000	1	5	M	0	20.01	23.48	21.75	22.26	17.38
20030816.44018	1947	74	5	5	0	5	30	28.4	165000	1	5	M	0	29.64	13.83	0	22.52	25.16
20036460.44075	1983	38	1	1	0	5	60	17.1	330000	1	5	F	0	19.29	10.95	48	23.81	36.62
20037764.44054	1957	64	4	1	0	5	60	31.5	330000	1	5	M	0	17.91	18.14	35	20.82	19.17
20061515.44063	1970	51	3	4	0	5	60	28.5	330000	1	5	F	0	26.84	10.29	63	19.54	19.97
20061908.44055	1989	32	1	4	0	5	60	19.3	330000	1	5	F	0	18.94	12.18	0	53.68	65.17
20061908.44085	1989	32	1	4	0	5	60	18.5	330000	1	5	F	0	18.75	14.25	38	53.68	65.17
20064053.44057	1955	66	4	5	0	5	30	19.2	165000	1	5	F	0	24.66	18.27	49	24.66	18.27
20065261.44030	1928	93	7	2	0	5	30	23.9	165000	1	5	M	0	28.92	50.81	12.17	28.92	50.81
14004780.44127	1958	63	4	1	0	5	60	25.2	330000	1	5	F	0	26.35	14.65	20.78	26.35	14.65
14009617.44116	1968	53	3	5	0	5	30	20.9	165000	1	5	M	0	42.2	68	86.3	20.97	26.7
14009617.44179	1968	53	3	5	0	5	30	21.1	165000	1	5	F	0	17.59	20.83	0	20.97	26.7
14011739.44148	1951	70	4	4	0	5	30	27.8	165000	1	5	F	0	16.81	10.11	0	18	16.77
14012429.44153	1961	60	3	5	0	5	30	22.3	165000	1	5	M	0	18.6	17.4	32.3	18.8	17.91
14016691.44179	1950	71	5	7	0	5	30	29.1	165000	1	5	F	0	24.93	15.44	36	24.04	15.01
14028252.44172	1943	78	5	3	0	5	20	24	110000	1	5	M	0	25.63	27.23	27.04	17.28	11.96
15001227.44144	1937	84	6	4	0	5	30	26.2	165000	1	5	F	0	29.27	22.44	0	16.31	13.02
15001528.44125	1974	47	2	4	1	5	28	17.1	154000	1	5	F	0	19.88	10.47	0	22.63	32.42
15001709.44139	1954	67	4	5	0	5	30	24.7	165000	1	5	F	0	16.7	14.2	35	15	10.74
15002676.44163	1949	72	5	3	0	5	30	31.5	165000	1	5	F	0	22.55	34.32	0	22.08	14.13
15003390.44173	1965	56	3	6	0	5	60	31.6	330000	1	5	F	0	21.39	20.85	24.58	19.8	19.03
15006971.44179	1957	64	4	5	1	5	30	21.4	165000	1	5	M	0	20.32	28.08	55	27.2	24.22
15008196.44174	1961	60	3	3	0	5	60	27.9	330000	1	5	F	0	20.35	16.65	0	25.75	7.22
15016743.44148	1967	54	3	3	0	5	30	23.7	165000	1	5	F	0	26.62	14.44	17.49	16.13	11.69
15016743.44180	1967	54	3	3	0	5	30	26.5	165000	1	5	F	0	20.04	26.74	0	16.13	11.69
15019510.44171	1959	62	4	6	0	5	24	19.5	132000	1	5	M	0	18.78	15.97	73	18.82	13.76
15043776.44160	1939	82	6	6	0	5	60	30.5	330000	1	5	F	0	45.66	98.57	0	17.18	10.31
15059840.44165	1957	64	4	3	0	5	30	27.9	165000	1	5	F	0	21.4	18.1	39.22	21.45	15.07
15097348.44123	1992	29	1	3	0	5	30	21.9	165000	1	5	F	0	25.21	21.51	21.51	18.48	19.53
15101065.44130	1963	58	3	4	0	5	30	18.1	165000	1	5	F	0	16.2	12.5	0	15.55	10.1
15101419.44184	1957	64	4	2	0	5	30	28.9	165000	1	5	F	0	33.03	12.93	19.32	16.41	12.75
15106973.44144	1967	54	3	2	0	5	60	26	330000	1	5	F	0	15.68	12.75	0	25.11	30.38
15107473.44131	1962	59	3	1	0	5	60	17.1	330000	1	5	F	0	17.66	17.17	0	23.27	15.2
15108725.44124	1946	75	5	4	0	5	30	31.1	165000	1	5	F	0	19.6	22.5	0	25.61	22.74
15118088.44178	1965	56	3	3	0	5	18	24.4	99000	1	5	F	0	32.07	23.29	17.18	32.07	23.29
16005442.44173	1953	68	4	3	0	5	23	28.1	126500	1	5	F	0	26.32	21.39	29	15.64	10.44
16018978.44195	1963	58	3	4	0	5	60	21.3	330000	1	5	M	0	43.08	64.07	59	18.3	19.31
16029037.44139	1968	53	3	8	0	5	30	22.1	165000	1	5	F	0	22.02	23.64	21.74	24.78	12.65
16033680.44143	1955	66	4	5	0	5	30	31.8	165000	1	5	M	0	29.69	25.89	51.71	21.3	16.93
16038065.44144	1946	75	5	4	0	5	30	28.3	165000	1	5	M	0	19.2	14.86	22.21	13.4	3.59
16043721.44146	1957	64	4	1	0	5	60	27.8	330000	1	5	F	0	14.97	10.33	0	24.3	11.5
16050812.44137	1949	72	5	4	0	5	30	20.2	165000	1	5	F	0	13.55	15.76	0	22	32.58
16053892.44180	1944	77	5	5	0	5	30	25.9	165000	1	5	F	0	19.5	12.3	14.5	26.65	29.1
16054663.44178	1955	66	4	5	0	5	30	22.5	165000	1	5	F	0	18.44	15.59	0	16.7	11.92
16062810.44188	1958	63	4	4	1	5	30	31.3	165000	1	5	F	0	12.59	18.61	44	22.45	26.8
16074901.44120	1954	67	4	2	0	5	30	26.5	165000	1	5	M	0	25.82	33.2	43.52	19.91	12.33
16097928.44189	1947	74	5	8	0	5	15	19.5	82500	0.5	2.5	F	0	25.46	38.85	58.26	25.46	38.85
16105442.44160	1957	64	4	6	0	5	30	17.8	165000	1	5	F	0	54.58	26.44	0	22.12	19.64
16111753.44184	1951	70	4	6	0	5	30	23.6	165000	1	5	M	0	13.23	19.4	55	20.68	13.23
16114439.44118	1944	77	5	8	0	5	30	18.2	165000	1	5	M	0	45.33	49.87	159.37	17	10
16129897.44120	1957	64	4	6	0	5	30	24.2	165000	1	5	F	0	21.1	11.8	0	29.18	33.79
16134326.44185	1965	56	3	3	0	5	30	26.6	165000	1	5	F	0	18.8	9.8	0	18.8	9.8
16140295.44123	1998	23	1	1	0	5	15	22.3	82500	0.5	2.5	M	0	37.8	40.2	76.9	37.8	40.2
17006243.44129	1964	57	3	5	0	5	20	30.4	110000	1	5	F	0	14.32	16.77	82	14.2	16.26
17013344.44147	1948	73	5	4	0	5	30	28.1	165000	1	5	M	0	23.23	23.36	40.18	19.1	7.77
17014509.44167	1961	60	3	3	0	5	28	25.7	154000	1	5	M	0	19.94	16.48	72	25.92	23.12
17028526.44158	1960	61	4	4	0	5	60	17.8	330000	1	5	F	0	32.23	18.79	17.02	21.55	19.75
17033833.44123	1958	63	4	4	0	5	30	26.7	165000	1	5	F	0	22.27	20.64	0	19.47	12.06
17040094.44194	1967	54	3	2	0	5	30	20.5	165000	1	5	F	0	22.91	13.87	0	16.8	14.99
17054580.44162	1961	60	3	6	0	5	14	27.8	77000	0.5	2.5	M	0	28.45	16.39	80.95	22.86	19.34
17054760.44141	1959	62	4	5	0	5	30	30.7	165000	1	5	F	0	25.4	10.1	39.6	12.8	14.5
17074591.44122	1960	61	4	4	0	5	28	31.8	154000	1	5	M	0	18.35	13.9	67	38.46	48.29
17075271.44128	1975	46	2	1	0	5	60	21.1	330000	1	5	F	0	21.78	15.89	50	16.12	9.58
17076205.44145	1942	79	5	5	0	5	30	17.2	165000	1	5	F	0	25.94	27.91	37.43	18.77	14.89
17076205.44175	1942	79	5	4	0	5	30	24.7	165000	1	5	M	0	28.55	19.64	0	18.77	14.89
17110837.44155	1964	57	3	5	0	5	60	19.2	330000	1	5	M	0	21.81	13.42	16.01	19.51	13.02
17124243.44165	1941	80	5	3	0	5	30	23.4	165000	1	5	M	0	46.08	15.22	0	18.44	10.26
17128467.44190	1959	62	4	3	0	5	30	31.7	165000	1	5	F	0	20.1	16.33	12.91	26.96	18.46
17130026.44196	1959	62	4	5	0	5	15	28.4	82500	0.5	2.5	F	0	51.29	55.55	0	18.57	26.5
18029233.44123	1947	74	5	3	0	5	30	30.4	165000	1	5	F	0	20.77	12.11	0	16.49	9.25
18046364.44124	1962	59	3	3	0	5	30	25	165000	1	5	F	0	25.08	10.2	21.13	18.2	13.2
18047014.44173	1963	58	3	2	0	5	46	29.9	253000	1	5	F	0	32	14.7	0	21.66	14.85
18064548.44156	1963	58	3	2	0	5	30	25.5	165000	1	5	M	0	41.64	71.53	95	21.1	14.22
18083090.44162	1963	58	3	3	0	5	30	21.1	165000	1	5	F	0	31.85	37.85	0	11.1	11.24
18141388.44159	1968	53	3	3	1	5	60	24.7	330000	1	5	F	0	26.7	22.8	0	40.19	52.7
18156915.44116	1965	56	3	1	0	5	60	25.9	330000	1	5	M	0	20.64	18.89	34	22.98	18.78
18161388.44161	1960	61	4	4	0	5	60	28.1	330000	1	5	F	0	20	14.7	0	19.84	18.92
18164578.44140	1955	66	4	4	0	5	30	29	165000	1	5	M	0	38.6	50.8	0	21.61	23.95
18175127.44183	1967	54	3	3	1	5	60	29.4	330000	1	5	F	0	20.4	13.1	0	20.7	39.5
19007918.44165	1962	59	3	4	1	5	19	21.4	104500	1	5	M	0	18.1	29.9	0	16.42	18.1
19017014.44172	1958	63	4	4	0	5	24	29.6	132000	1	5	F	0	30.1	28.7	0	21.76	16.1
19017014.44196	1958	63	4	4	0	5	30	17.3	165000	1	5	F	0	13.5	7.9	0	21.76	16.1
19017813.44128	1972	49	2	3	0	5	30	23.1	165000	1	5	M	0	16.6	14.6	0	16.49	12.71
19048391.44165	1969	52	3	5	0	5	60	29.2	330000	1	5	F	0	28.81	23.21	57	17.4	13.38
19056534.44165	1971	50	3	3	0	5	30	19.6	165000	1	5	M	0	21.3	14.5	41.6	18.84	12.06
19067588.44122	1960	61	4	2	0	5	30	27.5	165000	1	5	M	0	18.14	20.67	36.52	27.93	17.96
19075445.44176	1965	56	3	4	0	5	60	28.5	330000	1	5	F	0	16.2	15.3	0	13.59	18.63
19119198.44142	1963	58	3	6	0	5	30	21.6	165000	1	5	F	0	66.68	133.49	50.4	18.34	13.76
19122856.44144	1978	43	1	3	0	5	60	19	330000	1	5	M	0	35.63	12.17	39	24.97	28.77
19122861.44134	1968	53	3	6	0	5	30	27.3	165000	1	5	M	0	19.56	25.32	30.94	24.03	32.26
19123233.44133	1967	54	3	3	0	5	60	18.2	330000	1	5	M	0	20.01	27.35	0	17.52	7.35
19123233.44165	1967	54	3	2	0	5	60	18.8	330000	1	5	M	0	22.94	32.78	0	17.52	7.35
20019725.44130	1962	59	3	7	1	5	30	18.8	165000	1	5	M	0	24.37	18.31	40	17.35	22.37
20033322.44176	1963	58	3	5	0	5	30	25.2	165000	1	5	F	0	31.4	21.27	56	23.19	22.31
20085935.44143	1960	61	4	4	0	5	14	21.3	77000	1	5	F	0	38.23	32	37	18.23	14.22
20089838.44162	1946	75	5	5	0	5	60	28.2	330000	1	5	M	0	38.06	52.44	52	21.83	16.94
20090704.44146	1974	47	2	2	0	5	30	29.2	165000	1	5	F	0	34.29	14.93	0	19.62	31.43
20094247.44172	1984	37	1	3	0	5	23	29.5	126500	1	5	M	0	22.84	30.16	0	31.99	46.44
20097194.44150	1947	74	5	6	0	5	30	30.5	165000	1	5	F	0	13.69	10.4	64	39.83	52.81
20110019.44143	1962	59	3	2	0	5	30	30.3	165000	1	5	F	0	27.74	26.4	0	13.17	16.18
14004451.43830	1956	65	4	3	0	5	20	18.9	110000	1	5	F	0	26.25	21.33	0	17.7	15.85
14007514.43775	1934	87	6	5	0	5	30	21.6	110400	1	5	F	0	45	37	0	34.97	5.9
14007768.43799	1968	53	3	4	0	10	30	24.1	206400	1	5	F	0	17.89	10.52	42	37.67	45.16
14007837.43781	1950	71	5	3	0	10	20	25	137600	1	5	M	0	63.54	77.91	36	16.81	16.4
14007890.43804	1942	79	5	5	0	10	20	25.1	137600	1	5	M	0	25.21	27.9	27.16	13.59	15.79
14008506.43780	1962	59	3	1	0	10	30	17.4	206400	1	5	F	0	18.56	11.17	0	17.71	9.07
14009528.43774	1957	64	4	4	0	10	20	26.4	137600	1	5	M	0	29.13	35.16	44.39	20.44	19.83
14009528.43794	1957	64	4	4	0	10	20	26.2	137600	1	5	F	0	19.44	22.78	0	20.44	19.83
14009528.43814	1957	64	4	4	0	10	20	19.6	137600	1	5	M	0	31.76	28.48	47.48	20.44	19.83
14009559.43784	1958	63	4	3	0	10	25	31.5	172000	1	5	F	0	17.68	17.67	30.88	15.8	17.7
14011145.43813	1955	66	4	4	1	10	30	27.4	206400	1	5	F	0	22.41	13.06	52	35.4	18.3
14012464.43777	1957	64	4	5	0	5	60	29.7	220800	1	5	M	0	15.93	17.09	0	26.31	24.88
14012616.43787	1952	69	4	4	0	5	50	25.6	184000	1	5	F	0	37.12	27.97	0	18.91	18.73
14012616.43815	1952	69	4	4	0	5	50	27.3	184000	1	5	M	0	15.58	12.98	46.71	18.91	18.73
14012823.43780	1958	63	4	5	0	5	30	23.7	110400	1	5	M	0	24.9	31.1	25.2	33.27	36.59
14012823.43810	1958	63	4	5	0	5	30	19.3	110400	1	5	M	0	66.3	38.2	199.3	33.27	36.59
14013049.43801	1960	61	4	3	0	5	25	28.6	92000	1	5	F	0	25.18	15.39	0	14.45	12.6
14013059.43780	1953	68	4	3	0	10	18	24.2	123840	1	5	M	0	33.57	31.65	59	19.28	20.1
14013163.43819	1958	63	4	2	0	5	60	21	220800	1	5	M	0	28.28	39.01	26.69	22.24	18.33
14016870.43777	1955	66	4	4	0	10	30	19.5	206400	1	5	F	0	19.42	19.52	38	33.96	20.01
14018773.43775	1951	70	4	3	0	10	30	28.4	206400	1	5	F	0	20.93	19.71	0	32.7	20.1
14018885.43816	1950	71	5	1	0	10	30	27.9	206400	1	5	F	0	16.34	11.98	0	17.96	15.08
14018929.43794	1954	67	4	4	0	5	30	30	110400	1	5	F	0	28.56	28.74	56.98	19.1	18.65
14025945.43819	1950	71	5	2	0	5	30	20.1	110400	1	5	F	0	20.6	15.4	15.2	24.6	33.73
15001227.43787	1937	84	6	3	0	5	30	30.4	110400	1	5	F	0	23.03	21.16	0	16.31	13.02
15001327.43799	1956	65	4	1	0	10	30	19	206400	1	5	F	0	22.88	19.15	0	22.88	19.15
15001407.43829	1941	80	5	4	0	5	21	21.2	115500	1	5	F	0	20.78	20.21	0	19.02	12.46
15001619.43815	1955	66	4	3	0	10	20	19.2	137600	1	5	M	0	34.3	13.68	35	18.31	19.95
15001709.43815	1954	67	4	3	0	5	20	30.4	73600	1	5	F	0	16.47	19.23	21.88	15	10.74
15002070.43778	1959	62	4	5	0	5	30	17.5	110400	1	5	F	0	16.7	14.2	35	23.57	18.27
15003859.43796	1949	72	5	3	0	10	30	26	206400	1	5	F	0	22.52	19.33	0	20.9	22.2
15007366.43776	1948	73	5	4	1	10	30	30.6	206400	1	5	F	0	23.3	16.1	20.9	28.4	19.5
15007764.43794	1949	72	5	3	0	10	30	21.5	206400	1	5	F	0	37.42	50.87	0	24.4	17.8
15010313.43770	1957	64	4	3	0	5	30	26.2	110400	1	5	F	0	26.83	25.74	0	18.4	16.4
15011734.43812	1951	70	4	3	0	10	25	17.4	172000	1	5	M	0	54.34	15.7	60.08	21.87	14.78
15014610.43799	1955	66	4	3	0	10	30	20.3	206400	1	5	F	0	18.47	10.94	11.35	19.7	18.2
15015041.43780	1947	74	5	4	0	10	30	21.1	206400	1	5	M	0	16.19	14.94	51	21.33	20.75
15022179.43787	1964	57	3	4	0	5	30	25.6	110400	1	5	F	0	21.06	13.08	0	18.4	13.2
15022398.43808	1951	70	4	3	0	10	25	28.8	172000	1	5	M	0	23.8	21.9	0	22.82	23.2
15022599.43798	1955	66	4	3	0	10	30	31.9	206400	1	5	F	0	42.75	141.12	200.28	23.27	27.95
15023221.43812	1960	61	4	4	0	10	30	27.1	206400	1	5	F	0	17	11.21	21.82	21.36	20.61
15027233.43821	1953	68	4	1	0	5	120	25.4	441600	1	5	F	0	116.72	63.46	48	29.55	19.3
15030472.43808	1954	67	4	4	0	10	20	18.7	137600	1	5	F	0	20.11	14.66	16.8	23.02	18.55
15030985.43799	1960	61	4	4	0	10	30	29.7	206400	1	5	F	0	24.25	18.52	0	28.95	19.2
15033000.43782	1948	73	5	8	0	10	30	17.8	206400	1	5	M	0	26.91	28.12	0	22.3	19.8
15033411.43823	1942	79	5	1	0	5	40	23.2	147200	1	5	M	0	19.66	14.19	14.29	22.17	12.84
15034453.43819	1936	85	6	1	0	5	60	18.7	220800	1	5	M	0	32.43	19.02	66	16.79	10.96
15039530.43784	1950	71	5	3	0	5	25	27.7	92000	1	5	F	0	28.47	16.09	57	15.58	12.58
15042950.43822	1946	75	5	4	0	5	36	27.2	132480	1	5	F	0	20.73	16.48	54	18.11	11.56
15047876.43822	1955	66	4	3	0	5	14	25.4	51520	0.5	2.5	M	0	20.3	19.9	111.2	35	24.4
15056926.43780	1957	64	4	2	0	10	25	28.6	172000	1	5	M	0	26.4	27	39.5	16.5	10.34
15057747.43788	1960	61	4	3	0	10	30	28.3	206400	1	5	M	0	44.57	82.82	0	19.88	16.93
15057747.43818	1960	61	4	3	0	10	30	28.4	206400	1	5	M	0	35.66	51.45	40	19.88	16.93
15067393.43794	1940	81	6	4	0	10	30	21.2	206400	1	5	M	0	20.86	14.26	47.65	12.27	4.91
15067762.43815	1947	74	5	6	0	10	3	24	20640	1	5	F	0	29.33	24.2	0	29.52	18.36
15075159.43791	1963	58	3	3	0	10	20	25.2	137600	1	5	M	0	17	24.6	58.16	20.73	23.3
15075414.43800	1955	66	4	2	0	5	90	29.6	331200	1	5	M	0	31.37	55.81	45	22.15	22.03
15086921.43823	1948	73	5	5	0	5	46	17.2	169280	1	5	M	0	32.63	37.31	100.87	18.3	11.39
15097141.43819	1954	67	4	4	0	5	30	24.4	110400	1	5	F	0	14.83	20.08	30	22.97	23.92
15100116.43819	1956	65	4	4	0	5	60	17.5	220800	1	5	F	0	18.36	12.08	15.46	19.32	11.67
15103795.43796	1958	63	4	3	0	10	30	18.6	206400	1	5	F	0	15.9	14.9	0	18.9	13.6
15107473.43773	1962	59	3	4	0	10	30	19.6	206400	1	5	F	0	22.91	17.13	16.45	23.27	15.2
15115435.43819	1957	64	4	2	0	10	60	26.3	412800	1	5	F	0	22.1	18.3	29.26	18.66	13.02
15117338.43808	1953	68	4	2	0	5	30	29.9	110400	1	5	M	0	24.75	20.11	32.28	20.64	17.2
15121727.43815	1955	66	4	3	0	10	30	18.8	206400	1	5	F	0	14.24	14.86	0	16.48	15.68
15124492.43805	1952	69	4	2	0	10	30	17.9	206400	1	5	F	0	21.3	13.4	0	18.24	13.43
15127832.43822	1952	69	4	3	0	5	56	21.5	206080	1	5	F	0	14.73	17.29	0	17.2	13.15
15129888.43800	1959	62	4	3	0	10	25	25.4	172000	1	5	M	0	20.45	28.75	59	19.6	23.3
15133878.43794	1943	78	5	3	0	10	30	27.4	206400	1	5	F	0	19.21	11.82	0	20.7	17.4
16003004.43810	1959	62	4	1	0	10	60	21.7	412800	1	5	F	0	34.2	27.94	0	22.84	19.32
16009595.43829	1954	67	4	4	0	5	22	22.2	121000	1	5	M	0	30.9	32.81	0	23.88	18.67
16012484.43773	1957	64	4	4	1	10	30	18.2	206400	1	5	M	0	28.4	34.9	0	34	20.74
16013430.43777	1957	64	4	4	0	10	30	31.9	206400	1	5	F	0	20.08	15.98	16.6	28.47	29.52
16014510.43815	1955	66	4	2	0	10	30	17.5	206400	1	5	F	0	22.7	20.6	0	24.92	19.31
16016502.43818	1964	57	3	1	0	10	28	22.4	192640	1	5	F	0	17.5	12.9	0	21.65	14.2
16018218.43788	1944	77	5	4	0	10	28	26.2	192640	1	5	M	0	40.48	42.88	31	17.28	10.97
16020061.43784	1948	73	5	5	0	10	30	23	206400	1	5	F	0	39.76	36.19	17.18	25.85	26.33
16025801.43822	1960	61	4	3	0	5	60	20.8	220800	1	5	M	0	29.43	22.21	0	15.8	22
16027110.43822	1955	66	4	3	0	5	56	22.9	206080	1	5	F	0	43.47	31.44	59	18.62	16.63
16029071.43801	1955	66	4	3	0	10	60	26.5	412800	1	5	F	0	27.6	25.07	23.5	30.24	26.24
16030340.43829	1953	68	4	5	0	5	22	29.3	121000	1	5	F	0	35.6	15.6	0	14.24	10.18
16031028.43818	1963	58	3	4	0	10	28	19.9	192640	1	5	F	0	25.3	17.07	50	33.48	26.84
16036188.43805	1962	59	3	2	0	10	30	17.8	206400	1	5	F	0	26.27	13.85	9.71	17.97	11.63
16036406.43799	1954	67	4	3	0	10	30	18.3	206400	1	5	F	0	29.12	19.54	29	20.48	11.9
16038065.43808	1946	75	5	4	0	5	50	30.6	184000	1	5	M	0	15.55	18.71	28.04	13.4	3.59
16041641.43818	1955	66	4	3	0	5	30	17.1	110400	1	5	F	0	24.36	16.88	0	17.85	12.97
16047523.43773	1956	65	4	3	0	5	90	18.9	331200	1	5	F	0	47.09	41.98	49.45	20.54	12.94
16050812.43808	1949	72	5	3	0	5	30	24.5	110400	1	5	F	0	28.81	24.78	34.64	22	32.58
16053299.43822	1958	63	4	2	0	5	60	25.7	220800	1	5	F	0	15.65	14.17	0	18.9	15.4
16053976.43780	1959	62	4	4	0	10	30	31.8	206400	1	5	F	0	24.36	46.33	37	23.71	15.4
16056889.43782	1942	79	5	8	0	10	25	22.1	172000	1	5	F	0	24.07	19.66	75.1	30.37	23.32
16056973.43801	1936	85	6	2	0	10	60	17.1	412800	1	5	M	0	32.3	56.3	67.6	24.97	17.67
16057237.43790	1966	55	3	2	0	10	60	20.9	412800	1	5	F	0	24.18	43.9	23.14	24.18	43.9
16060680.43829	1955	66	4	5	0	5	22	29.7	121000	1	5	M	0	24.17	9.45	44.67	25.69	20.04
16064908.43801	1953	68	4	4	1	10	28	31.5	192640	1	5	M	0	32.26	26.04	80.46	27.3	25
16065871.43821	1967	54	3	4	0	5	25	28.8	92000	1	5	M	0	18.5	23.9	51.7	20.87	13.93
16071310.43783	1953	68	4	3	0	5	25	22.1	92000	1	5	M	0	46.72	51.4	47.75	19.9	18.66
16074901.43804	1954	67	4	3	0	10	30	25.1	206400	1	5	M	0	29.14	18.04	39	19.91	12.33
16078391.43782	1954	67	4	1	0	10	30	25.7	206400	1	5	M	0	19	16.48	65	19.91	15.43
16081080.43780	1961	60	3	4	0	5	20	23.8	73600	1	5	F	0	28.51	42.26	55	23.6	22.77
16081342.43819	1955	66	4	5	0	5	30	20.7	110400	1	5	M	0	22.48	23.78	67	22.56	17.5
16082958.43808	1961	60	3	2	0	10	56	21.5	385280	1	5	F	0	17.95	17.59	0	20.06	24.05
16085915.43790	1958	63	4	2	0	10	60	18.8	412800	1	5	F	0	18.34	18.68	57	15.7	13.6
16091885.43810	1965	56	3	3	0	5	60	18	220800	1	5	F	0	26.34	25.29	16.57	17.2	11.98
16093778.43774	1956	65	4	5	0	5	30	18.6	110400	1	5	M	0	29.49	22.67	0	25	29.7
16095419.43822	1937	84	6	2	0	5	60	17.4	220800	1	5	M	0	27.99	18.52	22.28	22.9	13.45
16099530.43822	1967	54	3	1	0	5	60	26.1	220800	1	5	M	0	22.55	22.93	30.64	25.11	23.01
16100074.43830	1966	55	3	6	0	5	20	17.8	110000	1	5	F	0	30.78	25.12	45	17.7	23.02
16105536.43797	1952	69	4	4	0	5	3	18.5	11040	0.5	2.5	F	0	18.44	12.14	34	18.44	12.14
16108705.43803	1959	62	4	3	0	10	30	23.9	206400	1	5	F	0	19.5	15	28.3	44.59	22.61
16111956.43802	1968	53	3	4	1	10	30	20.2	206400	1	5	F	0	29.22	15.91	0	22.64	29.12
16117132.43772	1967	54	3	2	0	10	30	24.8	206400	1	5	F	0	18.95	16.98	17.02	20.7	14.47
16122054.43807	1970	51	3	3	0	10	60	18.6	412800	1	5	M	0	22.37	33.52	36.93	18.38	16.1
16122456.43822	1965	56	3	2	0	5	25	17.3	92000	1	5	F	0	29.74	21.16	0	13.41	8.83
16123060.43815	1962	59	3	4	0	10	28	20.2	192640	1	5	F	0	15.61	14.28	0	20.31	21.96
16129210.43786	1959	62	4	3	0	10	30	23.6	206400	1	5	F	0	14.13	10.64	0	20.33	16.53
16131588.43803	1943	78	5	3	0	10	30	31.3	206400	1	5	F	0	32.64	22.48	40	32.64	22.48
16136555.43799	1955	66	4	5	0	10	30	20	206400	1	5	F	0	14.3	7.91	0	27.45	24.14
16137910.43796	1960	61	4	1	0	10	30	20.7	206400	1	5	F	0	53.96	83.82	53.19	53.96	83.82
16141773.43770	1954	67	4	7	0	5	30	27.4	110400	1	5	M	0	17.15	13.3	19.66	17.09	13.61
17001397.43804	1954	67	4	3	0	10	30	20.4	206400	1	5	F	0	20.9	18.45	21.96	23.67	24.72
17004856.43808	1958	63	4	4	0	10	30	29.2	206400	1	5	F	0	15.96	18.63	0	15.75	14.26
17006020.43794	1954	67	4	3	1	10	30	29.7	206400	1	5	M	0	23.55	30.04	0	26.9	18.18
17009450.43811	1968	53	3	2	0	10	30	20.1	206400	1	5	M	0	38.76	38.1	87.32	14.9	12.16
17017909.43818	1978	43	1	3	0	5	30	27.3	110400	1	5	F	0	19.34	7.94	16.78	23.85	27.57
17021980.43822	1966	55	3	2	0	5	50	19.9	184000	1	5	F	0	36.72	20.55	0	14.27	9.28
17024814.43787	1950	71	5	3	0	5	30	30.1	110400	1	5	F	0	28.57	31.23	35	26.07	23.6
17027855.43798	1958	63	4	4	0	5	30	24.8	110400	1	5	F	0	21.8	17.79	11.48	24.08	24.05
17028135.43816	1957	64	4	2	0	5	30	29.7	110400	1	5	M	0	20.5	13.89	26.25	20.5	13.89
17028192.43819	1951	70	4	2	0	10	30	30	206400	1	5	M	0	19.81	20.96	0	21.04	16.83
17042478.43829	1962	59	3	3	0	5	44	28.1	242000	1	5	M	0	39.74	24.88	61	18.38	12.85
17058546.43775	1955	66	4	3	0	10	30	27	206400	1	5	F	0	24.01	20.36	0	27	19
17059242.43815	1949	72	5	5	0	10	30	18.7	206400	1	5	M	0	28.6	37.56	0	15.95	13.11
17067211.43818	1948	73	5	3	0	10	60	27.9	412800	1	5	F	0	20.62	21.86	65	15.72	6.07
17070317.43821	1974	47	2	1	0	5	60	20.8	220800	1	5	F	0	22.27	12.3	0	16	14
17070378.43802	1952	69	4	3	0	10	24	31.5	165120	1	5	M	0	37.13	49.76	40	18.7	16.93
17080682.43794	1962	59	3	5	0	10	25	22.1	172000	1	5	F	0	27.38	13.9	57	28.73	21.63
17086765.43815	1961	60	3	3	0	10	30	20.7	206400	1	5	F	0	21.78	29.9	30	24.81	25.24
17108343.43806	1950	71	5	3	0	10	30	29.9	206400	1	5	F	0	21.55	16.1	0	26.06	14.9
17120369.43803	1957	64	4	2	0	5	25	25.7	92000	1	5	F	0	17.18	11.04	0	17.41	17.13
17127809.43787	1937	84	6	5	0	10	30	29.2	206400	1	5	F	0	20.17	18.8	30	22.23	13.5
17128573.43784	1954	67	4	3	0	10	30	25.8	206400	1	5	M	0	37.5	59.1	0	26.94	23.67
17128610.43806	1953	68	4	3	0	10	26	19.4	178880	1	5	F	0	25.3	36.3	34.2	29.28	39.57
17138167.43800	1944	77	5	3	0	10	30	27.3	206400	1	5	F	0	32.81	17.79	0	18.42	11.78
17143150.43781	1957	64	4	3	0	5	30	23	110400	1	5	F	0	24.99	13.33	86	24.97	9.07
17143939.43790	1967	54	3	2	0	5	30	28	110400	1	5	F	0	18.02	10.13	12.81	15.33	12.91
17149398.43817	1965	56	3	3	0	10	30	20.9	206400	1	5	M	0	38.62	36.7	56.52	24.9	9.3
17164501.43803	1962	59	3	1	0	10	60	23.6	412800	1	5	M	0	20	24.7	50	13	13.8
17165528.43781	1951	70	4	4	0	10	20	19.7	137600	1	5	F	0	21.64	29.59	0	15.28	12.79
17168770.43814	1959	62	4	2	0	10	30	18.2	206400	1	5	F	0	23.4	19	24.2	21.2	12.25
18005191.43781	1952	69	4	4	1	10	20	24	137600	1	5	M	0	17.56	15.93	0	34.11	52.98
18008960.43775	1953	68	4	2	0	5	30	30.7	110400	1	5	F	0	54.48	40.19	31	12.56	19.89
18022022.43788	1961	60	3	3	0	10	30	21.8	206400	1	5	M	0	35.2	38.4	74	22.94	23.09
18043109.43772	1958	63	4	4	0	10	30	22.4	206400	1	5	F	0	24.41	17.16	33	21.7	16.4
18045102.43806	1964	57	3	3	0	10	30	27.9	206400	1	5	F	0	39.01	53.78	0	20.42	14.43
18049144.43813	1964	57	3	3	0	5	30	24.1	110400	1	5	F	0	24.15	12.28	0	34.93	13.78
18050388.43798	1944	77	5	3	1	10	30	22.5	206400	1	5	F	0	26.44	22.76	29.75	29.04	22.1
18052193.43780	1959	62	4	4	0	10	30	18.9	206400	1	5	F	0	18.6	26.9	0	30.31	28.94
18055001.43789	1951	70	4	2	0	10	60	21.8	412800	1	5	F	0	34.56	57.3	105.45	24.56	25.61
18057978.43779	1970	51	3	2	0	10	30	24.5	206400	1	5	F	0	19.9	14.8	94.49	29.9	40
18073913.43798	1946	75	5	5	0	10	30	22.5	206400	1	5	F	0	21.19	17.18	0	23.11	17.07
18075857.43793	1950	71	5	6	0	10	30	25.9	206400	1	5	F	0	19.91	17.29	68.78	14.12	11.03
18085016.43799	1969	52	3	3	0	10	30	28.6	206400	1	5	F	0	18.73	18.21	36	14	10.2
18088059.43821	1948	73	5	4	0	5	60	29	220800	1	5	F	0	27.06	20.04	9.37	15.18	10.86
18095281.43793	1962	59	3	4	0	10	30	27	206400	1	5	M	0	217.8	31.8	1302.3	21.41	21.9
18104855.43782	1935	86	6	2	0	10	30	23.7	206400	1	5	M	0	49.59	51.61	62	20.09	9.03
18112126.43809	1948	73	5	3	0	5	40	24.8	147200	1	5	F	0	15.79	11.38	0	30.92	27
18119138.43773	1966	55	3	5	1	10	27	21.9	185760	1	5	M	0	20.44	23.63	100.53	34.1	41.25
18119138.43808	1966	55	3	5	1	10	18	25.9	123840	1	5	M	0	12.84	20.14	35.23	34.1	41.25
18142190.43789	1956	65	4	4	0	5	25	22.2	92000	1	5	M	0	20.1	11.5	25	14.4	13.9
18162510.43793	1954	67	4	4	0	10	30	27.2	206400	1	5	M	0	19.3	18.2	0	21	17.19
19007116.43780	1977	44	1	2	0	10	30	19.8	206400	1	5	M	0	29	17.8	0	17.4	12.9
19007116.43814	1977	44	1	2	0	10	30	29.9	206400	1	5	F	0	19.5	11.7	7.9	17.4	12.9
19007127.43786	1966	55	3	2	0	10	25	29.6	172000	1	5	M	0	43.3	41	0	18.73	10.19
19007127.43814	1966	55	3	2	0	10	30	21	206400	1	5	F	0	26.9	30.1	75	18.73	10.19
19007918.43780	1962	59	3	3	0	10	30	30.4	206400	1	5	F	0	35.2	22.2	14.2	16.42	18.1
19011348.43790	1935	86	6	7	0	5	40	21.5	147200	1	5	F	0	38.41	76.51	32	15.82	13.16
19013847.43818	1958	63	4	4	0	10	30	29.6	206400	1	5	M	0	49.6	34.9	0	20.33	15.6
19014545.43787	1959	62	4	3	0	10	30	23.1	206400	1	5	F	0	25.01	22.38	0	21.59	16.15
19016865.43811	1961	60	3	4	0	10	30	30	206400	1	5	F	0	20.3	14.36	0	17.59	19.74
19021481.43812	1959	62	4	4	0	10	30	27.5	206400	1	5	M	0	22.9	35.5	0	18.2	15.8
19021766.43783	1953	68	4	3	0	5	30	28.6	110400	1	5	M	0	20.56	29.07	0	14.58	13.97
19022161.43774	1964	57	3	4	0	5	15	19.9	55200	1	5	F	0	19.93	24.95	0	17.23	16.48
19022823.43819	1968	53	3	3	0	5	30	20.1	110400	1	5	M	0	29.79	29.05	0	29.79	29.05
19027980.43817	1965	56	3	2	0	5	30	25.3	110400	1	5	M	0	27.1	17.4	0	26.1	19.73
19035131.43822	1962	59	3	3	0	5	30	20.5	110400	1	5	F	0	20.1	13.4	0	22.36	11.39
19043845.43781	1961	60	3	2	0	5	30	25.5	110400	1	5	F	0	23.45	45.78	0	24.5	24.53
19043845.43811	1961	60	3	2	0	10	30	18.6	206400	1	5	M	0	23.06	18.85	21.22	24.5	24.53
19046926.43777	1951	70	4	5	0	5	20	21.3	73600	1	5	F	0	19.39	9.71	11.93	22.8	19.9
19051005.43808	1954	67	4	3	0	5	30	18	110400	1	5	F	0	17.74	13.89	0	15.83	12.6
19064487.43770	1941	80	5	4	0	10	30	24.5	206400	1	5	F	0	20.19	16.8	18.35	19.9	8.88
19065946.43802	1968	53	3	4	0	5	30	19.4	110400	1	5	F	0	20.24	11.92	0	40.31	47.66
19068086.43808	1961	60	3	2	0	10	25	27.6	172000	1	5	F	0	24.77	23.76	14	15.86	13.17
19070409.43817	1982	39	1	5	0	10	30	27.7	206400	1	5	M	0	20.1	19.52	0	20.1	19.52
19084242.43772	1960	61	4	3	0	10	30	26.5	206400	1	5	M	0	32.83	35.38	103.41	31.11	49.37
19091764.43780	1962	59	3	3	0	5	30	24.1	110400	1	5	F	0	25.7	22.28	27.85	25.51	31.71
19097201.43790	1958	63	4	5	0	5	25	18	92000	1	5	M	0	41.04	32.63	403.4	19.61	12.74
19107295.43795	1955	66	4	1	0	10	30	31.7	206400	1	5	M	0	22.95	18.52	38.02	28.24	21.68
19111183.43809	1959	62	4	4	0	5	30	26.6	110400	1	5	F	0	17.41	13.84	0	25.65	14.49
19117106.43789	1969	52	3	4	0	10	30	23.5	206400	1	5	F	0	28.34	26.44	0	17.44	19.19
19118015.43780	1962	59	3	2	0	10	56	21	385280	1	5	F	0	24.91	13.6	24.3	24.56	17.71
19119959.43812	1958	63	4	3	0	10	30	19.3	206400	1	5	F	0	23.3	20.33	0	13.29	22.5
19123322.43775	1953	68	4	3	0	10	30	23	206400	1	5	F	0	26.42	22.36	0	23.54	18.16
19125125.43802	1936	85	6	3	1	10	30	24	206400	1	5	M	0	41.31	33.77	62.34	46.73	32.71
19125136.43801	1966	55	3	3	0	10	60	29	412800	1	5	M	0	22.08	16.24	31.14	19.18	20.92
19127563.43811	1967	54	3	5	0	10	30	26.9	206400	1	5	F	0	14.26	11.39	0	16.09	16.29
19142381.43775	1970	51	3	3	0	5	30	20.7	110400	1	5	M	0	32.61	29.63	44.02	41.78	56.49
19142500.43797	1949	72	5	4	0	10	30	21.2	206400	1	5	M	0	25	17.01	155.6	24.63	12.45
19143015.43776	1959	62	4	2	0	10	60	27	412800	1	5	F	0	47.81	19.44	63	47.81	19.44
19144902.43794	1932	89	6	5	0	10	30	23	206400	1	5	M	0	21.41	53.06	84.54	23.97	13.9
19149910.43796	1964	57	3	4	0	5	60	21.2	220800	1	5	M	0	17.37	9.01	31.26	22.24	23.31
19150040.43800	1966	55	3	4	0	5	30	24	110400	1	5	M	0	57.66	110.34	54.67	14.96	9.66
19151278.43816	1965	56	3	3	0	5	30	23.5	110400	1	5	F	0	33.81	59.24	0	33.81	59.24
19156264.43820	1966	55	3	1	0	5	60	30.3	220800	1	5	F	0	52.2	35.55	36.43	52.2	35.55
19156811.43787	1971	50	3	8	1	10	20	17.9	137600	1	5	F	0	15.5	14.26	0	36.67	50.84
19162184.43820	1949	72	5	4	0	5	30	28.1	110400	1	5	F	0	17.27	8.96	0	14.25	11.14
19168771.43808	1952	69	4	5	0	10	30	22.2	206400	1	5	M	0	20.56	18.91	63.85	24.08	23.51
14000456.43738	1961	60	3	3	0	5	28	23.9	103040	1	5	F	0	26.77	18	0	23	22
14003140.43695	1966	55	3	2	0	10	20	22	137600	1	5	F	0	20.42	15.65	51	11.1	7.14
14003161.43742	1955	66	4	1	0	10	60	22.4	412800	1	5	F	0	26.76	21.56	46	25.33	39.96
14003225.43738	1958	63	4	3	0	10	30	22.4	206400	1	5	F	0	28.21	33.62	32.3	17.76	9.96
14003883.43740	1947	74	5	5	0	5	30	19.2	110400	1	5	F	0	22.64	12.4	45	21.27	20.31
14004214.43680	1945	76	5	4	0	10	30	29	206400	1	5	M	0	35.73	16.35	0	21.11	22.22
14004215.43680	1950	71	5	2	0	10	30	21	206400	1	5	M	0	31.71	47.73	32.85	21.59	16.98
14004528.43711	1948	73	5	2	0	10	25	23.4	172000	1	5	M	0	27.62	22.31	38	31.96	22.43
14005634.43685	1950	71	5	2	0	5	30	19.2	110400	1	5	M	0	22	20.8	0	21.58	23.63
14007422.43678	1938	83	6	4	0	10	30	24.4	206400	1	5	F	0	25.61	15.92	8.46	18.42	6.73
14007422.43709	1938	83	6	4	0	10	30	19.7	206400	1	5	M	0	35.45	42.76	55.93	18.42	6.73
14007591.43687	1952	69	4	5	0	5	25	28.9	92000	1	5	F	0	25.5	27.6	26.3	36.2	46.8
14007591.43734	1952	69	4	5	0	10	20	31	137600	1	5	M	0	38.91	37.6	57.35	36.2	46.8
14007952.43754	1942	79	5	4	0	5	30	21.6	110400	1	5	F	0	14.15	19.19	12.14	20.3	12.8
14009516.43685	1946	75	5	2	0	10	30	22.7	206400	1	5	F	0	24.08	23.76	49.07	25.67	16.84
14009528.43673	1957	64	4	3	0	10	20	29.5	137600	1	5	F	0	24.08	23.76	49.07	20.44	19.83
14009624.43761	1951	70	4	3	0	5	30	20.3	110400	1	5	F	0	20.31	25.33	14.1	17.1	14.1
14009775.43760	1937	84	6	4	0	5	20	23.5	73600	1	5	F	0	57.87	41.57	36.65	16.84	10.19
14010987.43651	1948	73	5	4	0	5	20	26	73600	1	5	M	0	18.39	10.81	48	24.7	25.26
14010987.43697	1948	73	5	5	0	10	20	28.6	137600	1	5	M	0	28.63	45.86	54.66	24.7	25.26
14011036.43689	1947	74	5	4	0	10	25	29.7	172000	1	5	M	0	25.37	22.59	56	18.33	16.66
14011145.43720	1955	66	4	4	1	5	30	19.8	110400	1	5	M	0	17.67	14.03	0	35.4	18.3
14011619.43674	1947	74	5	5	0	5	30	31.8	110400	1	5	M	0	28.78	20.99	45	20.84	17.98
14011739.43758	1951	70	4	3	0	5	30	29	110400	1	5	F	0	28.49	29.85	17.9	18	16.77
14011976.43682	1956	65	4	3	0	5	30	30.5	110400	1	5	F	0	31.14	58.52	61	20.49	9.22
14012047.43694	1954	67	4	2	0	10	25	25.7	172000	1	5	F	0	24.38	27.45	12.52	22.5	31
14012616.43661	1952	69	4	5	0	5	60	30.3	220800	1	5	M	0	26.29	23.09	31.4	18.91	18.73
14013189.43744	1979	42	1	2	0	5	30	19	110400	1	5	M	0	49.31	44.54	0	16.78	18.94
14014122.43769	1958	63	4	4	0	10	30	25	206400	1	5	F	0	18.7	33	10.78	18.7	33
14014894.43760	1952	69	4	3	0	5	20	19.7	73600	1	5	F	0	20.74	15.34	0	16.07	19.97
14015001.43764	1969	52	3	2	0	5	60	19	220800	1	5	M	0	20.1	25.5	47.1	30.23	33.92
14015194.43689	1958	63	4	4	0	10	25	30.9	172000	1	5	F	0	45.34	57.92	53	20.1	25.5
14016489.43739	1959	62	4	1	0	10	30	27.4	206400	1	5	F	0	33.66	27.65	58	24.62	16.24
14016574.43668	1950	71	5	2	0	10	30	17.5	206400	1	5	F	0	32.38	16.73	0	84.72	47.8
14016628.43756	1937	84	6	6	0	10	30	17.6	206400	1	5	M	0	62.4	84.8	117.5	17.3	13
14017034.43742	1954	67	4	4	0	5	25	21.6	92000	1	5	F	0	23.55	24.52	0	18.9	21.38
14018773.43745	1951	70	4	4	0	10	30	18.5	206400	1	5	F	0	15.71	7.58	0	32.7	20.1
14019754.43672	1969	52	3	2	0	5	30	29.7	110400	1	5	M	0	38.68	29.69	0	25.1	13.79
14023898.43658	1960	61	4	3	0	10	30	17.8	206400	1	5	F	0	48.33	6.6	45	20.42	22.55
14026110.43689	1969	52	3	2	0	5	15	20.2	55200	0.5	2.5	F	0	23	23.6	0	23	23.6
14028852.43698	1954	67	4	2	0	10	30	22.9	206400	1	5	F	0	22.1	16.39	27.49	24.64	17.88
14033446.43761	1966	55	3	2	0	5	60	24.3	220800	1	5	F	0	34.12	36.8	0	21.86	18.49
15000843.43692	1940	81	6	5	0	5	30	23.9	110400	1	5	M	0	26.12	13.58	9.62	16.1	11.01
15001128.43748	1951	70	4	2	0	5	25	23.6	92000	1	5	F	0	27.76	17.35	37	23.56	19.85
15001137.43685	1953	68	4	3	0	5	30	27.2	110400	1	5	F	0	29.67	25.09	0	20.23	12.19
15001301.43711	1952	69	4	2	0	10	30	20.9	206400	1	5	M	0	19.73	10.99	15.99	26.1	31.5
15001314.43719	1966	55	3	3	0	10	30	31.8	206400	1	5	M	0	22.69	14	37	16.62	19.66
15001709.43711	1954	67	4	3	0	5	20	22.7	73600	1	5	F	0	23.72	16.92	142.95	15	10.74
15001709.43753	1954	67	4	3	0	5	20	19.3	73600	1	5	F	0	27.14	22.32	14.15	15	10.74
15002250.43768	1949	72	5	3	0	10	20	30.9	137600	1	5	M	0	21.83	33.83	35	11.18	4.77
15002598.43677	1946	75	5	3	0	10	30	22.6	206400	1	5	M	0	58.82	103.02	39	18.33	12
15003301.43752	1955	66	4	5	1	10	30	30.6	206400	1	5	F	0	24.3	9.32	0	14.96	13.37
15003343.43711	1945	76	5	5	0	10	30	20.9	206400	1	5	M	0	28.2	25.81	80.72	21.56	9.94
15003343.43741	1945	76	5	5	0	10	30	21.7	206400	1	5	M	0	75.76	92.14	43	21.56	9.94
15003382.43661	1946	75	5	3	0	5	30	27.7	110400	1	5	F	0	20	22.3	0	22.33	11.75
15003403.43737	1949	72	5	3	0	10	30	23.7	206400	1	5	M	0	39.6	26.1	169	25.29	15.16
15003638.43661	1956	65	4	4	0	10	30	24.5	206400	1	5	F	0	19.65	14.21	9.43	19.2	21.39
15004383.43675	1945	76	5	4	0	5	20	22	73600	1	5	M	0	25.44	28.65	51.27	23.08	27.94
15004411.43647	1956	65	4	4	0	10	30	29.2	206400	1	5	M	0	25.44	28.65	51.27	17.28	15.1
15004695.43747	1972	49	2	1	0	10	30	28.4	206400	1	5	F	0	26.81	29.69	34	26.81	29.69
15006971.43694	1957	64	4	5	0	5	60	26	220800	1	5	F	0	61.5	36.23	72.32	27.2	24.22
15007366.43686	1948	73	5	3	1	10	30	30.8	206400	1	5	F	0	26.69	24.63	82	28.4	19.5
15007414.43682	1953	68	4	2	0	10	30	29.2	206400	1	5	M	0	35.79	30.23	45.64	19.71	22.5
15010323.43726	1944	77	5	2	0	10	30	27.3	206400	1	5	M	0	18.5	20	56.9	23	15.2
15012618.43736	1971	50	3	3	0	5	30	20.3	110400	1	5	F	0	27.2	15	43	25.9	38.7
15012887.43647	1958	63	4	4	1	5	25	25.6	92000	1	5	F	0	17.2	11.2	16.4	21.59	12.91
15014243.43752	1956	65	4	3	0	5	25	26.9	92000	1	5	M	0	25.6	20.12	24.11	18.56	21.94
15015159.43662	1960	61	4	3	0	10	30	24.3	206400	1	5	M	0	16.19	14.94	51	25.08	13.41
15015347.43738	1970	51	3	1	0	10	30	24.6	206400	1	5	M	0	27.24	23.42	48.23	21.1	19.3
15015347.43769	1970	51	3	1	0	10	30	20.7	206400	1	5	M	0	57.72	96.18	203.6	21.1	19.3
15016636.43740	1949	72	5	4	0	10	20	25.9	137600	1	5	M	0	22.97	25.17	45.57	18.9	13.73
15016684.43697	1944	77	5	6	0	5	30	31	110400	1	5	M	0	17.33	8.65	38	22.25	11.86
15017936.43675	1944	77	5	3	0	10	30	20	206400	1	5	M	0	76.94	85.33	80.01	21.86	30
15018694.43742	1949	72	5	4	0	5	25	19.7	92000	1	5	F	0	21.04	18.43	0	12.54	25.56
15019442.43721	1945	76	5	4	0	10	20	26	137600	1	5	F	0	24.15	22.67	35	16.14	17.84
15023597.43766	1954	67	4	4	0	5	56	31.6	206080	1	5	M	0	22.04	22.69	0	20.08	15.98
15024911.43687	1970	51	3	5	0	10	30	17.6	206400	1	5	F	0	35.85	46.02	39.86	29.9	33.21
15027592.43742	1951	70	4	4	0	10	60	29.1	412800	1	5	M	0	27.01	37.2	40.64	27.4	45.3
15028335.43734	1946	75	5	4	0	10	28	26.1	192640	1	5	M	0	69.48	61.35	501.18	27.3	17.94
15029915.43708	1976	45	1	1	0	10	30	22.8	206400	1	5	M	0	24.45	19.98	48	83.15	88.27
15033000.43752	1948	73	5	5	0	10	30	28.6	206400	1	5	M	0	17.51	18.9	28.34	22.3	19.8
15033307.43734	1957	64	4	3	0	5	30	23.7	110400	1	5	M	0	20.84	33.12	47.99	27.54	31.46
15035429.43664	1940	81	6	5	0	10	30	18.4	206400	1	5	F	0	36.51	31.08	0	17.84	12.97
15035429.43768	1940	81	6	5	0	10	30	19	206400	1	5	F	0	25.53	18.11	0	17.84	12.97
15037074.43706	1964	57	3	4	0	5	30	31.6	110400	1	5	F	0	24.77	28.24	18.03	21.03	24.31
15041884.43670	1964	57	3	3	0	5	30	23.4	110400	1	5	F	0	17.31	12.55	0	32.17	24.31
15048604.43658	1962	59	3	4	0	10	30	22.7	206400	1	5	F	0	28.31	29.69	60	20.61	17.18
15048705.43731	1958	63	4	4	0	5	30	21.4	110400	1	5	F	0	21.1	14.35	0	18.89	18.07
15060554.43704	1967	54	3	4	0	10	25	19.4	172000	1	5	M	0	24.74	11.86	30	21.04	23.15
15065467.43666	1956	65	4	3	0	10	30	22.1	206400	1	5	F	0	16.83	14.38	12.4	20.53	16.57
15065694.43654	1961	60	3	4	0	5	30	18.1	110400	1	5	F	0	25.45	26.97	26.02	16.88	15.04
15070791.43668	1947	74	5	2	0	10	30	30.7	206400	1	5	F	0	25.3	16.4	0	20.9	10.92
15075159.43703	1963	58	3	4	0	10	30	27.7	206400	1	5	M	0	23.08	28.78	85.48	20.73	23.3
15075414.43708	1955	66	4	3	0	10	30	19.9	206400	1	5	M	0	32.2	40.3	21.71	22.15	22.03
15075978.43760	1939	82	6	3	0	5	33	28.7	121440	1	5	M	0	20.58	21.47	48	24.1	13.04
15076793.43731	1943	78	5	4	0	10	30	22.9	206400	1	5	F	0	23.1	15.63	21.67	15.48	12.37
15095195.43706	1961	60	3	4	0	10	25	26.6	172000	1	5	F	0	22.91	15.82	46	17.9	17.4
15095240.43743	1958	63	4	2	0	10	30	28.3	206400	1	5	F	0	30.69	31.52	28	25.7	23.6
15097292.43713	1961	60	3	2	0	10	30	21.5	206400	1	5	M	0	24.19	18.07	34	27.02	23.33
15099191.43677	1956	65	4	3	0	10	30	21.1	206400	1	5	F	0	66.24	103.69	309.25	26.29	32.13
15099191.43769	1956	65	4	3	0	10	30	22.8	206400	1	5	M	0	18.38	22.39	68	26.29	32.13
15102479.43690	1958	63	4	4	0	5	30	19.1	110400	1	5	M	0	23.86	27.36	37.18	15.49	10.64
15105750.43727	1952	69	4	3	0	10	30	29.2	206400	1	5	M	0	23.31	19.05	21.87	22.51	14.03
15106795.43761	1969	52	3	3	0	10	25	19	172000	1	5	F	0	35.96	25.64	68	13.3	9.81
15107106.43669	1964	57	3	3	0	10	30	30.2	206400	1	5	F	0	15.52	28.03	22.7	25.87	28.1
15107210.43711	1963	58	3	3	0	10	60	18.4	412800	1	5	F	0	15.31	9.81	0	23.55	36.12
15107899.43711	1963	58	3	2	0	10	30	21.6	206400	1	5	F	0	17.15	14.86	0	15.89	12.92
15108707.43753	1954	67	4	3	0	5	30	23.7	110400	1	5	F	0	46.27	45.72	32	20.65	14.04
15109922.43693	1955	66	4	4	0	5	22	22.4	80960	1	5	F	0	36.84	32.84	13.17	18.65	14.48
15110403.43759	1958	63	4	4	0	5	27	21.2	99360	1	5	F	0	16.2	10.4	47	24.54	14.58
15110663.43649	1936	85	6	5	0	10	30	19.7	206400	1	5	F	0	25.6	14.58	43	39.7	32.3
15115435.43658	1957	64	4	2	0	10	60	29.6	412800	1	5	F	0	27.3	24.97	51	18.66	13.02
15115435.43689	1957	64	4	2	0	10	60	28.7	412800	1	5	M	0	19.5	12.6	18.3	18.66	13.02
15115435.43769	1957	64	4	2	0	10	40	21.1	275200	1	5	M	0	38.12	35.69	45	18.66	13.02
15116377.43690	1960	61	4	4	0	10	30	21.3	206400	1	5	F	0	44.18	50.69	24.75	26.29	36.93
15116377.43721	1960	61	4	4	0	10	30	28.5	206400	1	5	F	0	18.06	12.17	17.47	26.29	36.93
15117405.43676	1960	61	4	3	0	10	30	17.9	206400	1	5	M	0	27.94	37.71	32	23.8	21.59
15121727.43695	1955	66	4	3	0	10	30	30.2	206400	1	5	M	0	25.36	21.11	32	16.48	15.68
15124679.43699	1953	68	4	5	0	5	20	30.2	73600	1	5	F	0	22.63	18.18	18.53	29.41	26.85
15127483.43664	1972	49	2	3	0	5	15	28.7	55200	0.5	2.5	M	0	37.79	38.78	40	16.31	6.98
15129458.43723	1946	75	5	2	0	10	30	19.2	206400	1	5	F	0	28.87	12.8	59	26.11	19.41
16000506.43704	1952	69	4	3	0	5	20	30.3	73600	1	5	M	0	19.53	19.45	131.57	26.11	26.4
16002520.43676	1947	74	5	3	0	10	30	23.1	206400	1	5	M	0	18.7	10.76	7.8	20.61	8.01
16004667.43739	1954	67	4	3	0	10	30	22.1	206400	1	5	F	0	32.9	28.5	49.9	16.88	10.55
16009035.43666	1956	65	4	4	0	10	30	18.3	206400	1	5	F	0	22.44	17.2	0	19.14	8.02
16009251.43696	1966	55	3	4	0	10	30	26.8	206400	1	5	M	0	17.88	21.48	29	16.7	5.1
16009556.43732	1954	67	4	4	0	10	30	31.6	206400	1	5	F	0	22.71	14.06	12.01	21.9	14.16
16009669.43647	1954	67	4	1	0	5	30	27.2	110400	1	5	F	0	18.11	22.25	57	20.92	18.84
16012484.43665	1957	64	4	4	1	10	30	31.2	206400	1	5	M	0	24	31.2	32.6	34	20.74
16012784.43728	1945	76	5	3	0	5	25	30.5	92000	1	5	F	0	21.37	17.1	39	25.17	19.67
16015678.43699	1953	68	4	4	0	10	20	29.6	137600	1	5	F	0	30.61	37.23	42	23	14.72
16017862.43685	1960	61	4	3	0	10	30	25.2	206400	1	5	F	0	16.58	19.31	16.53	27.05	22.99
16020590.43728	1964	57	3	2	0	10	30	30	206400	1	10	F	0	19.03	11.86	14.99	15.05	14.53
16025372.43651	1953	68	4	3	0	5	25	22.7	92000	1	5	F	0	18.93	21.05	37.12	16.7	20.07
16025391.43682	1956	65	4	2	0	5	30	24.3	110400	1	5	M	0	27.58	28.09	22.59	18.1	14.44
16028305.43741	1955	66	4	5	0	10	30	23	206400	1	10	F	0	20.26	10.13	0	20.81	6.42
16029375.43721	1946	75	5	2	0	10	25	26.1	172000	1	10	F	0	23.23	19.09	0	17.7	17.4
16032441.43687	1947	74	5	2	0	10	30	18.8	206400	1	10	F	0	20.81	13.33	48	16.36	9.92
16035756.43764	1947	74	5	2	0	5	30	30.6	110400	1	5	F	0	17.02	11.5	12.92	25.6	24.9
16035986.43717	1951	70	4	2	0	10	28	20.8	192640	1	10	M	0	19	22.43	45	44.5	51.9
16035986.43745	1951	70	4	3	0	10	30	19	206400	1	10	F	0	33.9	28.34	0	44.5	51.9
16036188.43714	1962	59	3	2	0	10	30	21.8	206400	1	10	M	0	31	50.01	35	17.97	11.63
16041065.43664	1962	59	3	2	0	10	30	22.3	206400	1	10	F	0	26.1	26.11	0	23.42	20.02
16041542.43658	1953	68	4	2	0	10	30	30.4	206400	1	10	F	0	24.9	22.2	0	22.8	8.8
16045121.43681	1954	67	4	1	0	10	30	27.2	206400	1	10	M	0	25.5	20.1	20.3	22	20.57
16049472.43675	1952	69	4	2	0	10	30	26.1	206400	1	10	F	0	27.62	16.13	18.56	21.82	23.44
16050171.43656	1971	50	3	5	0	5	30	30.4	110400	1	5	F	0	19.56	18.13	0	22.29	27.98
16053205.43662	1964	57	3	3	0	10	30	30.3	206400	1	10	F	0	23.98	20.85	17.95	20.34	19.17
16056563.43698	1958	63	4	2	0	10	30	24.4	206400	1	10	M	0	20.03	10.91	37	24.99	18.4
16056580.43678	1942	79	5	5	0	5	60	20.4	220800	1	5	F	0	16.27	10.4	0	27.7	18.3
16062079.43727	1958	63	4	6	0	10	30	24	206400	1	10	F	0	23.4	41.49	33	29.94	28.85
16062810.43739	1958	63	4	4	1	10	30	20.4	206400	1	10	F	0	22.78	18.58	38.88	22.45	26.8
16064385.43661	1953	68	4	6	0	10	28	21	192640	1	10	F	0	21.35	15.91	11.49	14.6	8.62
16066494.43765	1961	60	3	3	0	5	60	30.6	220800	1	5	F	0	16.5	13.9	0	25.93	21.74
16072071.43689	1949	72	5	3	0	10	30	23	206400	1	10	F	0	32.2	14.5	0	21.71	13.72
16073392.43666	1952	69	4	3	0	10	30	26.5	206400	1	10	F	0	15.54	9.59	0	18.77	12.5
16074748.43706	1960	61	4	3	0	10	30	24	206400	1	10	F	0	29.61	20.46	40.07	18.38	17.31
16075677.43686	1958	63	4	8	0	5	15	17.1	55200	0.5	2.5	F	0	19.87	25.6	41	23.52	18.89
16080110.43666	1965	56	3	5	0	5	30	18	110400	1	5	F	0	25.49	27.55	0	32.74	14.07
16087157.43764	1965	56	3	3	0	10	30	17.9	206400	1	10	F	0	28.29	27.85	0	22.42	14.2
16090416.43663	1965	56	3	3	0	5	30	17.8	110400	1	5	F	0	21.3	19.3	18.3	30.3	36.6
16092053.43763	1956	65	4	5	0	5	30	27.2	110400	1	5	F	0	16.04	10	0	20.76	17.13
16095532.43682	1943	78	5	6	0	10	30	32	206400	1	10	F	0	19.36	16.94	14.8	20.04	16.59
16095812.43721	1960	61	4	2	0	10	25	21.5	172000	1	10	M	0	40.18	64.14	79.02	19.6	16.1
16097981.43696	1959	62	4	3	0	10	30	18.5	206400	1	10	F	0	22.39	20.67	27.47	22.3	28.76
16101320.43719	1948	73	5	5	0	5	25	31.7	92000	1	5	F	0	21.83	30.72	68.86	17.55	15.46
16101773.43725	1966	55	3	6	0	5	30	29.2	110400	1	5	F	0	24.83	14.14	17.01	21.67	16.77
16103510.43761	1944	77	5	4	0	10	30	31.2	206400	1	10	M	0	27.91	34.08	66	23.44	15.17
16106498.43769	1960	61	4	5	1	10	30	21.2	206400	1	10	F	0	20.82	18.43	21.7	27.1	18.68
16106887.43696	1966	55	3	5	0	5	30	30.4	110400	1	5	F	0	22.84	30.78	0	20.8	33.5
16106893.43766	1972	49	2	5	1	5	20	19.7	73600	1	5	M	0	30.4	39.8	0	25.6	46.05
16111999.43765	1953	68	4	3	0	5	60	18.8	220800	1	5	F	0	17.58	13.24	0	17.9	11.7
16114795.43659	1939	82	6	1	0	10	60	24.3	412800	1	10	F	0	28.45	20.35	55	28.45	20.35
16115212.43737	1956	65	4	1	0	10	30	31.1	206400	1	10	F	0	19.51	15.65	37	20.47	18.87
16116881.43708	1964	57	3	4	0	10	25	27.6	172000	1	10	F	0	25.12	13.82	0	22.9	16.5
16117132.43738	1967	54	3	3	0	10	30	29.4	206400	1	10	M	0	27.97	39.27	62	20.7	14.47
16120493.43763	1969	52	3	2	0	10	50	29.5	344000	1	10	M	0	275.37	102.07	504.87	23.1	39.1
16121604.43705	1947	74	5	6	1	10	30	17.9	206400	1	10	F	0	19.5	11.15	0	31.5	12.67
16121782.43649	1954	67	4	2	0	10	30	24.1	206400	1	10	F	0	20.73	11.51	43	20.73	11.51
16129210.43683	1959	62	4	3	0	10	30	18.9	206400	1	10	F	0	31.5	30.3	0	20.33	16.53
16131531.43657	1964	57	3	3	0	10	30	26.6	206400	1	10	F	0	28.42	10.77	86.87	19.79	14.98
16132930.43700	1942	79	5	2	0	10	25	22.7	172000	1	10	F	0	21.35	15.64	0	22.2	14.07
16137889.43658	1944	77	5	3	0	10	30	25.8	206400	1	10	F	0	31.39	28.54	0	20.56	12.57
16141033.43650	1953	68	4	3	0	10	30	19.4	206400	1	10	F	0	18.88	10.21	53	21.63	26.45
16141033.43693	1953	68	4	3	0	10	30	30.3	206400	1	10	M	0	16.2	16.6	40	21.63	26.45
16141033.43757	1953	68	4	3	0	10	30	20	206400	1	10	M	0	18.68	15.74	51.39	21.63	26.45
16141848.43703	1964	57	3	4	0	5	30	20	110400	1	5	F	0	19.32	12.79	48	25.37	19.14
16143393.43689	1961	60	3	5	0	10	30	31.8	206400	1	10	M	0	21.96	26.89	0	27.59	19.82
16145293.43658	1955	66	4	3	0	5	25	24.4	92000	1	5	F	0	16.24	11.99	0	18.6	23.76
17003451.43705	1946	75	5	3	0	10	30	22.4	206400	1	10	F	0	24.81	22.94	0	45.47	33.07
17003510.43693	1968	53	3	3	0	10	25	20.2	172000	1	10	F	0	21.72	18.95	0	15.44	15.67
17004171.43703	1943	78	5	6	0	5	25	27.5	92000	1	5	F	0	61.75	61.07	0	16	16.5
17005453.43763	1959	62	4	5	0	10	30	30.7	206400	1	10	F	0	25.03	24.16	0	24.51	21.17
17010463.43726	1950	71	5	3	0	5	30	26.6	110400	1	5	F	0	19.97	10.81	19.31	34.1	31.75
17010763.43714	1959	62	4	4	0	5	25	22	92000	1	5	M	0	21.4	33.5	82.6	19.92	29.67
17014036.43733	1953	68	4	4	0	10	30	19.6	206400	1	10	F	0	32.63	40.41	29.73	22.5	18.75
17014762.43761	1962	59	3	4	0	5	46	29.5	169280	1	5	F	0	20.93	9.33	17.81	21.8	15.4
17015505.43762	1959	62	4	3	0	10	60	21	412800	1	10	M	0	28.12	31.43	0	14.2	14.3
17017909.43728	1978	43	1	4	1	5	60	32	220800	1	5	F	0	20.37	10.4	0	23.85	27.57
17018546.43661	1956	65	4	3	0	10	30	29.7	206400	1	10	M	0	27.44	40.86	154.8	22.6	22.7
17018546.43691	1956	65	4	2	0	10	30	28	206400	1	10	M	0	34.11	55.81	40.75	22.6	22.7
17018850.43730	1965	56	3	2	0	10	30	30.5	206400	1	10	F	0	23.04	13.06	0	12.27	13.66
17018850.43765	1965	56	3	2	0	5	60	18.2	220800	1	5	F	0	20.96	14.85	0	12.27	13.66
17019016.43663	1963	58	3	3	0	5	30	22.1	110400	1	5	M	0	38.23	41.34	0	19.54	15.24
17021626.43689	1947	74	5	4	0	10	25	19.4	172000	1	10	M	0	24.3	22.3	0	22.91	25.67
17021940.43679	1952	69	4	4	0	10	30	20.5	206400	1	10	F	0	25.25	33.57	25.36	21	22.9
17021980.43700	1966	55	3	3	0	10	30	25.9	206400	1	10	M	0	25.3	24.88	34	14.27	9.28
17023255.43679	1946	75	5	5	1	10	30	20.8	206400	1	10	F	0	19.18	12.03	12.5	30.33	22.7
17023880.43755	1956	65	4	3	0	10	24	25.4	165120	1	10	M	0	23.63	22.68	28.64	16.5	11.75
17023882.43727	1946	75	5	4	0	10	30	27.2	206400	1	10	M	0	24.15	23.3	44	21.93	20.05
17027704.43662	1954	67	4	3	0	10	30	17.7	206400	1	10	F	0	20.6	11.38	21.12	16	19.4
17028281.43670	1961	60	3	6	0	5	30	17.9	110400	1	5	M	0	20.5	13.89	26.25	23.4	21.6
17028281.43736	1961	60	3	5	0	5	30	27.5	110400	1	5	M	0	30.27	23.98	25.12	23.4	21.6
17031173.43753	1936	85	6	4	0	10	30	18.4	206400	1	10	F	0	18.56	13.28	0	18.29	16.97
17032239.43741	1960	61	4	3	0	5	30	21.5	110400	1	5	M	0	59.76	19.48	84.75	32.37	36.67
17034277.43751	1961	60	3	3	0	10	30	22.5	206400	1	10	F	0	42.43	58.93	92.35	18.2	14.42
17038631.43651	1963	58	3	2	0	5	30	29.4	110400	1	5	M	0	26.6	43.1	41	36.04	17.15
17039727.43656	1962	59	3	4	0	10	30	19.4	206400	1	10	M	0	29.53	36.82	38	22.53	37.52
17045999.43769	1934	87	6	6	0	10	30	23.3	206400	1	10	M	0	25.42	23.2	23.24	21.5	10.2
17048228.43742	1984	37	1	3	0	5	30	21.1	110400	1	5	F	0	25.53	27.12	84	25.53	27.12
17048765.43711	1942	79	5	2	0	10	30	23.8	206400	1	10	F	0	22.32	19.25	0	21.9	13
17049508.43731	1958	63	4	4	0	5	30	31.1	110400	1	5	F	0	23.81	33.13	24.37	22.23	28.6
17049525.43714	1962	59	3	3	0	5	30	19.8	110400	1	5	F	0	23.81	33.13	24.37	33.86	32.32
17058546.43745	1955	66	4	3	0	10	30	29.2	206400	1	10	F	0	34.25	26.46	0	27	19
17058560.43649	1953	68	4	4	0	5	30	27.1	110400	1	5	F	0	25.7	31.1	43	17.94	17.57
17058746.43761	1943	78	5	3	0	10	21	27.9	144480	1	10	F	0	22.45	13.37	34	19.16	13.87
17059971.43670	1955	66	4	2	0	10	25	29.4	172000	1	10	F	0	19.6	14.1	15.1	20.09	17.5
17059971.43751	1955	66	4	2	0	10	25	17.4	172000	1	10	F	0	25.18	13.89	0	20.09	17.5
17061312.43749	1961	60	3	2	0	5	30	31	110400	1	5	M	0	40.58	50.63	0	14.65	14.17
17063856.43669	1951	70	4	2	0	10	30	26.8	206400	1	10	F	0	24.12	19.78	37	22.79	11.59
17070182.43759	1959	62	4	2	0	10	30	19.3	206400	1	10	F	0	46.37	70.1	69.36	25.52	11.09
17070317.43726	1974	47	2	1	0	10	30	19.5	206400	1	10	M	0	28.63	21.95	65	16	14
17070915.43676	1952	69	4	4	0	5	30	18.7	110400	1	5	M	0	67.67	65.19	0	17.38	15.8
17070915.43737	1952	69	4	5	0	5	25	23.2	92000	1	5	F	0	40.1	45.1	9.9	17.38	15.8
17078984.43674	1958	63	4	2	0	10	30	28.4	206400	1	10	F	0	20.95	17.88	13.8	22.33	28.34
17078984.43761	1958	63	4	2	0	10	30	29.1	206400	1	10	F	0	50.38	32.34	31.01	22.33	28.34
17084892.43708	1955	66	4	5	0	10	30	24.9	206400	1	10	F	0	23.21	12.39	35	19.3	18.05
17085906.43693	1973	48	2	2	0	5	30	21.2	110400	1	5	M	0	19.9	40.9	96.5	15.4	13.8
17088471.43647	1943	78	5	3	0	10	30	20.2	206400	1	10	M	0	19.7	15.4	0	22.2	14.05
17093890.43766	1971	50	3	3	0	5	56	27.5	206080	1	5	F	0	24.05	21.72	0	22.6	16.8
17100250.43728	1953	68	4	7	0	5	30	20.1	110400	1	5	F	0	19.61	14.72	38	13.76	7.15
17101037.43666	1940	81	6	4	0	5	30	25.5	110400	1	5	F	0	20.87	16.6	0	16.47	11.51
17104801.43675	1995	26	1	2	0	10	30	25.5	206400	1	10	M	0	23.02	28	0	23.02	28
17105408.43747	1959	62	4	3	0	10	60	30.5	412800	1	10	M	0	51	25	305	19.33	13.03
17112816.43648	1954	67	4	3	0	10	30	28.2	206400	1	10	F	0	23.05	13.66	0	17.55	19.9
17116725.43682	1950	71	5	4	0	10	30	24.9	206400	1	10	M	0	25.1	24.4	0	21.01	18.57
17117164.43703	1956	65	4	2	0	10	30	20.2	206400	1	10	M	0	22.08	24.06	35.49	29	25.3
17117164.43734	1956	65	4	2	0	10	30	24	206400	1	10	F	0	20.3	13.3	9.2	29	25.3
17121571.43758	1964	57	3	4	0	10	30	30.9	206400	1	10	F	0	22.1	21.2	37.2	19.41	17.8
17128633.43724	1958	63	4	5	0	10	30	24.1	206400	1	10	M	0	37.5	59.1	0	26.43	20.29
17130026.43732	1959	62	4	4	0	5	13	31.5	47840	0.5	2.5	F	0	35.18	69.01	70.28	18.57	26.5
17139358.43647	1961	60	3	2	0	5	30	28.6	110400	1	5	M	0	19.01	13.34	46	23.93	20.49
17143253.43758	1971	50	3	1	0	10	30	25.1	206400	1	10	F	0	26.52	16.66	0	28.51	15.49
17150740.43762	1960	61	4	3	0	10	30	30.3	206400	1	10	F	0	30.6	47.4	51	16.24	16.6
17152852.43652	1953	68	4	4	0	10	30	29.3	206400	1	10	F	0	19.01	11.98	0	22.02	17.78
17155499.43744	1959	62	4	3	0	10	20	29.4	137600	1	10	F	0	21.6	12.1	0	17.24	19.12
17158650.43699	1938	83	6	4	0	5	25	22.9	92000	1	5	F	0	14.69	9.06	46	18.19	12.94
17172523.43694	1950	71	5	3	0	10	30	24.6	206400	1	10	F	0	35.86	18.5	55.38	22.07	24.84
18000601.43701	1956	65	4	4	0	10	30	29.2	206400	1	10	F	0	13.25	25.59	0	26.51	29.74
18001638.43659	1977	44	1	1	0	10	30	20.7	206400	1	10	F	0	36.85	40	0	36.85	40
18002811.43658	1953	68	4	4	0	5	25	24.5	92000	1	5	F	0	20.04	16.75	48	15.8	10.68
18002811.43703	1953	68	4	4	0	5	25	27.7	92000	1	5	F	0	27.06	22.18	96	15.8	10.68
18006293.43713	1949	72	5	2	0	10	60	29	412800	1	10	M	0	21.73	18.91	19.71	21.49	12.7
18009028.43745	1961	60	3	5	1	10	30	26.4	206400	1	10	F	0	16.44	13.64	0	24	17.03
18009465.43703	1962	59	3	3	1	5	20	25.3	73600	1	5	M	0	30.6	27.24	24.57	18.62	17.27
18011583.43762	1954	67	4	4	0	5	30	20.6	110400	1	5	M	0	27.8	11.67	0	21.86	25.59
18016879.43702	1953	68	4	4	0	10	30	19.6	206400	1	10	M	0	38.47	42.54	39	19.7	22.2
18023828.43720	1949	72	5	3	0	10	26	25.9	178880	1	10	F	0	16.24	11.29	24.47	19.51	15.29
18034837.43687	1970	51	3	5	0	5	15	22.3	55200	0.5	2.5	F	0	22.46	14.71	111	22.2	30.38
18035327.43653	1960	61	4	2	0	5	60	30.4	220800	1	5	M	0	18.7	14.37	37.99	23.6	10.2
18041339.43669	1961	60	3	4	0	10	30	24.5	206400	1	10	F	0	18	23	40	19.65	25.9
18042833.43672	1935	86	6	3	0	5	30	25.9	110400	1	5	F	0	21.52	14.71	0	13.82	11.3
18045102.43683	1964	57	3	6	0	10	30	23.2	206400	1	10	F	0	36.34	10.44	18.78	20.42	14.43
18045102.43713	1964	57	3	5	0	10	30	19.1	206400	1	10	F	0	17.54	10.11	0	20.42	14.43
18057911.43701	1951	70	4	6	0	5	15	27.2	55200	0.5	2.5	F	0	45.42	53.34	45	16.6	3.04
18058681.43722	1957	64	4	2	0	10	30	18.3	206400	1	10	F	0	19.44	14.07	38	25.21	23.6
18059870.43742	1951	70	4	2	0	5	30	31.2	110400	1	5	F	0	35.83	26.67	70.96	27.21	13.83
18073913.43732	1946	75	5	5	0	10	30	26.3	206400	1	10	F	0	19.89	17.97	26.98	23.11	17.07
18073913.43763	1946	75	5	5	0	10	30	28.8	206400	1	10	M	0	20.89	20.7	46	23.11	17.07
18077924.43651	1960	61	4	6	0	10	30	23.6	206400	1	10	F	0	27.96	13.25	0	15.7	14.6
18085292.43689	1979	42	1	4	0	10	30	22.6	206400	1	10	M	0	25	36.4	0	19.69	29.83
18088110.43703	1962	59	3	3	0	10	30	29.7	206400	1	10	M	0	29.81	42.17	19.99	19.93	21.66
18088110.43734	1962	59	3	2	0	10	25	29.4	172000	1	10	M	0	21.9	15.6	0	19.93	21.66
18096609.43735	1939	82	6	5	0	5	30	30.4	110400	1	5	F	0	20.5	21.3	0	16.2	9.76
18116253.43735	1978	43	1	2	0	10	30	28.9	206400	1	10	F	0	38.4	24	8.9	38.4	24
18118998.43692	1981	40	1	2	0	10	25	28.8	172000	1	10	F	0	21.9	18.67	24.5	17.45	12.09
18125955.43651	1939	82	6	3	0	5	15	25	55200	0.5	2.5	F	0	45	23.3	0	19	24.33
18130965.43709	1962	59	3	3	0	10	25	29.8	172000	1	10	M	0	45.05	25.49	38	23.15	20.71
18139992.43746	1953	68	4	6	0	10	30	28	206400	1	10	M	0	77.95	36.22	345.67	14	13.18
18163938.43683	1948	73	5	2	0	10	30	30.1	206400	1	10	M	0	22.8	14.9	0	19.33	11.46
19001303.43765	1931	90	6	3	0	5	30	18.1	110400	1	5	M	0	42.7	78.5	0	14.26	5.26
19001994.43734	1976	45	1	3	0	5	30	17.3	110400	1	5	F	0	15.8	14	16.6	15.2	12.6
19005226.43755	1950	71	5	2	0	10	30	20.4	206400	1	10	F	0	19.7	12.1	0	24.7	23.94
19005263.43746	1961	60	3	3	0	5	60	19.4	220800	1	5	F	0	20.96	14.3	11.76	19.39	10.28
19007058.43670	1960	61	4	4	0	10	30	18.1	206400	1	10	M	0	26.07	36.71	34.98	20.49	21.78
19007058.43707	1960	61	4	3	0	10	30	26.2	206400	1	10	F	0	19.74	15.57	54	20.49	21.78
19007127.43734	1966	55	3	3	0	10	20	26.6	137600	1	10	F	0	44.57	19.13	0	18.73	10.19
19007918.43684	1962	59	3	3	0	5	30	28.6	110400	1	5	M	0	27.38	26.78	77.08	16.42	18.1
19007918.43717	1962	59	3	3	0	10	30	23.3	206400	1	10	M	0	66.2	37.5	19.32	16.42	18.1
19011348.43731	1935	86	6	7	0	5	40	17.5	147200	1	5	M	0	30.2	43.9	23.3	15.82	13.16
19013846.43767	1955	66	4	4	0	5	30	26	110400	1	5	F	0	25.32	27.36	49	22.7	13.11
19018294.43648	1945	76	5	3	0	5	50	31.8	184000	1	5	F	0	26.6	29.4	91.5	31.4	26.5
19018294.43673	1945	76	5	3	0	5	46	26.4	169280	1	5	F	0	24.2	14	0	31.4	26.5
19018294.43720	1945	76	5	4	0	10	23	30.9	158240	1	10	F	0	19.6	21.3	0	31.4	26.5
19018294.43743	1945	76	5	2	0	10	30	24.8	206400	1	10	M	0	19.1	22.6	0	31.4	26.5
19021766.43753	1953	68	4	3	0	5	30	29	110400	1	5	M	0	19.93	29.81	0	14.58	13.97
19022161.43657	1964	57	3	4	0	5	30	22.7	110400	1	5	M	0	19.3	27.4	0	17.23	16.48
19022161.43719	1964	57	3	4	0	5	20	30.7	73600	1	5	F	0	19.99	19.7	0	17.23	16.48
19022161.43740	1964	57	3	4	0	5	18	19.2	66240	1	5	F	0	20.07	8.95	13.43	17.23	16.48
19023287.43654	1968	53	3	3	0	10	20	20.8	137600	1	10	F	0	17.04	17.55	21.37	21.37	14.42
19027980.43694	1965	56	3	2	0	5	30	22.6	110400	1	5	F	0	16.62	10	0	26.1	19.73
19028528.43682	1951	70	4	2	0	5	60	28	220800	1	5	M	0	37.2	36.6	268.6	21.47	19.68
19028528.43719	1951	70	4	2	0	5	60	18.4	220800	1	5	M	0	56.84	81.99	9.63	21.47	19.68
19028528.43757	1951	70	4	4	0	5	30	21.2	110400	1	5	M	0	34.44	13.52	0	21.47	19.68
19028576.43705	1948	73	5	4	0	10	30	26.2	206400	1	10	M	0	19.87	14.29	18.88	16.4	14.67
19035131.43700	1962	59	3	3	0	5	30	19.1	110400	1	5	F	0	34.71	19.43	33.68	22.36	11.39
19037186.43665	1952	69	4	8	0	10	25	23.5	172000	1	10	M	0	18.9	24	68.3	25.48	30.08
19039452.43721	1955	66	4	1	0	5	60	30.2	220800	1	5	M	0	24.16	25.25	0	38.11	17.61
19042521.43692	1966	55	3	3	0	5	30	19.1	110400	1	5	F	0	20.18	107.5	28.4	17.47	14.74
19042521.43722	1966	55	3	3	0	5	30	20.8	110400	1	5	M	0	32.3	28.15	98	17.47	14.74
19044603.43731	1963	58	3	3	0	5	60	28.8	220800	1	5	F	0	28.68	35.34	0	20.45	17.35
19053690.43769	1967	54	3	3	0	5	30	20.5	110400	1	5	F	0	20	13	46	14.45	12.53
19054193.43705	1963	58	3	2	0	5	30	19.5	110400	1	5	M	0	25	19	79	22.14	12.22
19057614.43682	1947	74	5	1	0	10	30	20.2	206400	1	10	F	0	18.5	11.2	33.3	24.18	14.58
19057614.43713	1947	74	5	3	0	10	20	19.7	137600	1	10	F	0	24.7	34.5	17.5	24.18	14.58
19057614.43743	1947	74	5	2	0	10	20	24.3	137600	1	10	F	0	15.6	17.04	0	24.18	14.58
19060556.43659	1980	41	1	4	0	10	30	18	206400	1	10	M	0	15.7	20.8	61.9	18.01	7.54
19060626.43706	1962	59	3	1	0	5	60	27.9	220800	1	5	M	0	21.19	13.76	13.47	53.76	64.14
19062692.43737	1990	31	1	2	0	10	30	18.2	206400	1	10	F	0	22.63	22.25	0	19.85	19.32
19062692.43767	1990	31	1	2	0	10	30	17.6	206400	1	10	M	0	30.34	21.98	354.01	19.85	19.32
19062757.43685	1958	63	4	4	0	5	30	19.9	110400	1	5	M	0	100.88	30.99	0	19.15	15.81
19071519.43748	1958	63	4	3	0	10	30	18.2	206400	1	10	M	0	20.35	10.51	16.4	22.77	21.13
19072469.43655	1939	82	6	6	0	10	30	25.3	206400	1	10	F	0	20.16	11.58	27.7	27.89	25.9
19078889.43760	1957	64	4	5	0	5	30	27	110400	1	5	F	0	36.49	25.1	0	24.8	25.18
19080054.43658	1938	83	6	5	0	5	30	21.9	110400	1	5	M	0	45.55	60.25	284.22	16.27	8.93
19083215.43761	1948	73	5	3	0	10	25	21	172000	1	10	F	0	30.18	25.23	0	19.67	15.64
19084242.43675	1960	61	4	3	0	10	30	22.6	206400	1	10	F	0	15.88	15.04	13.36	31.11	49.37
19086530.43673	1953	68	4	4	0	5	30	21	110400	1	5	M	0	24.08	15.1	39.98	20.88	19.83
19090764.43689	1962	59	3	3	0	10	30	23.5	206400	1	10	F	0	14.5	8.25	11.2	21.06	23.01
19091536.43689	1979	42	1	3	0	5	30	30.6	110400	1	5	F	0	17.82	18.34	90.98	21.25	21.77
19091724.43663	1949	72	5	4	0	5	48	20.6	176640	1	5	M	0	26.41	18.4	73.18	28.29	26.06
19093075.43704	1952	69	4	3	0	5	60	18.1	220800	1	5	F	0	11.75	11.81	9.48	27.01	24.15
19093371.43759	1973	48	2	3	0	10	30	25.6	206400	1	10	M	0	23.8	23.01	25.82	23.8	23.01
19093830.43725	1962	59	3	2	0	10	30	24	206400	1	10	M	0	18.24	17.52	25.91	28.03	31.56
19093830.43756	1962	59	3	2	0	10	30	27.3	206400	1	10	F	0	28.13	23.45	87.1	28.03	31.56
19099871.43738	1961	60	3	4	0	10	30	27	206400	1	10	F	0	25.56	13.3	12.51	20.23	14.32
19108656.43754	1952	69	4	4	0	5	30	30	110400	1	5	F	0	25.07	30.31	22.67	25.13	15.81
19114022.43759	1949	72	5	4	0	5	60	25.3	220800	1	5	F	0	19.25	18.54	36.98	24.71	21.33
19116958.43741	1942	79	5	2	0	5	60	26.8	220800	1	5	F	0	15.72	13.86	0	25.62	13.84
19125136.43760	1966	55	3	4	0	10	60	28.7	412800	1	10	M	0	26.99	34.99	0	19.18	20.92
19125162.43756	1957	64	4	2	0	10	30	17.3	206400	1	10	M	0	23.25	17.28	0	15.25	17.74
19130241.43763	1945	76	5	7	0	10	30	26.4	206400	1	10	M	0	18.87	20.36	20.83	36.33	29.78
19137307.43755	1958	63	4	4	0	5	30	24.1	110400	1	5	M	0	18.58	17.45	30.88	18.91	15.73
14003377.43554	1957	64	4	2	0	10	30	31	206400	1	10	F	0	21.59	12.25	16.79	21.59	12.25
14003412.43551	1955	66	4	5	0	5	30	27.1	110400	1	5	F	0	28.21	33.62	32.3	17.73	10.69
14003844.43509	1950	71	5	4	0	5	30	17.2	110400	1	5	M	0	29.58	18.2	17.36	33.86	31.24
14004528.43545	1948	73	5	2	0	10	25	28	172000	1	10	F	0	21.47	16.03	57.66	31.96	22.43
14004592.43620	1947	74	5	3	0	10	20	20.8	137600	1	10	F	0	17.38	9.63	63	11.14	14.4
14004744.43554	1938	83	6	4	0	10	30	29.3	206400	1	10	F	0	34.63	32.16	52	17.93	12.79
14004763.43576	1958	63	4	3	0	10	30	18.9	206400	1	10	F	0	31.96	22.43	0	24.36	26.54
14004780.43570	1958	63	4	1	0	5	60	18.5	220800	1	5	M	0	23.91	15.24	0	23.91	15.24
14005601.43619	1937	84	6	4	0	10	30	27.5	206400	1	10	F	0	19.3	15.3	0	24.25	14.8
14005634.43561	1950	71	5	2	0	5	30	25.5	110400	1	5	F	0	21.27	14.59	0	21.58	23.63
14005796.43589	1949	72	5	2	0	10	28	22.1	192640	1	10	M	0	29.6	26	87.8	14.9	12
14007456.43494	1937	84	6	3	0	10	20	18.4	137600	1	10	F	0	30.19	26.88	36	22.31	15.4
14007514.43584	1934	87	6	5	0	5	30	29.1	110400	1	5	F	0	18.1	12.9	10.1	34.97	5.9
14007514.43614	1934	87	6	5	0	5	30	29.5	110400	1	5	M	0	29.06	20.16	17.96	34.97	5.9
14007755.43476	1941	80	5	3	0	5	30	29.7	110400	1	5	F	0	16.15	18.24	0	23.78	16.32
14007755.43570	1941	80	5	2	0	5	30	24.1	110400	1	5	M	0	38.91	37.6	57.35	23.78	16.32
14008164.43573	1961	60	3	2	0	5	30	20.8	110400	1	5	F	0	23.46	16.24	36	26.6	13.9
14009162.43546	1948	73	5	3	0	5	30	19.1	110400	1	5	F	0	19.59	14.22	22.37	29.7	31.8
14009177.43633	1958	63	4	5	0	10	30	29.5	206400	1	10	F	0	32.46	21.1	17.47	27.6	42
14009416.43506	1943	78	5	4	0	10	30	19.1	206400	1	10	F	0	19.6	18.7	0	36.19	34.14
14009507.43643	1953	68	4	4	1	10	30	30	206400	1	10	F	0	37.67	21.17	36	20.9	32.52
14009510.43518	1968	53	3	3	0	10	30	19.4	206400	1	10	F	0	16.3	11.3	140	14.37	10.68
14009514.43498	1936	85	6	3	0	5	30	30.8	110400	1	5	F	0	12.89	5.73	0	17.2	14.9
14009528.43472	1957	64	4	4	0	10	25	18.4	172000	1	10	F	0	20.5	21.52	31.94	20.44	19.83
14009544.43615	1959	62	4	3	0	10	25	28.3	172000	1	10	M	0	23.4	36.4	59.3	16.6	18.2
14009559.43469	1958	63	4	2	0	5	25	18.7	92000	1	5	F	0	16.3	11.3	140	15.8	17.7
14009559.43642	1958	63	4	5	0	5	25	21.6	92000	1	5	F	0	24.08	23.76	49.07	15.8	17.7
14009759.43606	1958	63	4	4	0	10	25	20.5	172000	1	10	F	0	24.94	26.7	0	20	37.66
14010987.43580	1948	73	5	4	0	5	20	24.1	73600	1	5	F	0	26.39	28.79	11.96	24.7	25.26
14011036.43542	1947	74	5	2	0	5	30	27.1	110400	1	5	F	0	19.91	13.43	31.56	18.33	16.66
14011036.43602	1947	74	5	3	0	5	30	18	110400	1	5	M	0	18.39	10.81	48	18.33	16.66
14011146.43518	1957	64	4	3	0	10	25	21.8	172000	1	10	F	0	18.55	12.67	0	23.2	22.19
14011563.43594	1939	82	6	2	0	5	20	18.2	73600	1	5	F	0	18.7	16.7	0	16.61	11.35
14011573.43488	1939	82	6	2	0	5	30	29.6	110400	1	5	M	0	18.01	19.6	32	12.27	10.65
14011672.43474	1952	69	4	3	0	5	20	18.8	73600	1	5	F	0	20.6	19.7	28.3	18.16	22.43
14012257.43588	1963	58	3	3	0	10	28	27.9	192640	1	10	F	0	25.5	32.45	51.01	22.8	14.7
14012768.43522	1946	75	5	2	0	10	25	17.8	172000	1	10	M	0	24.51	17.44	23.13	19.47	17.64
14013038.43481	1942	79	5	3	0	10	24	26.8	165120	1	10	F	0	26.92	19.34	24.59	12.7	9.1
14013340.43581	1955	66	4	1	0	10	30	32	206400	1	10	F	0	17.88	16.87	12.46	23.62	13.81
14013340.43642	1955	66	4	2	0	10	30	17.6	206400	1	10	M	0	28.28	39.01	26.69	23.62	13.81
14014303.43598	1955	66	4	3	0	10	20	24	137600	1	10	M	0	27.82	42.14	33.99	24.98	22.45
14014305.43620	1943	78	5	5	0	5	20	26.1	73600	1	5	F	0	52.88	71.77	36	21.71	16.73
14014432.43480	1960	61	4	3	0	5	30	22.9	110400	1	5	M	0	48.14	89.79	35	18.7	32.39
14014531.43643	1944	77	5	4	0	5	20	31.9	73600	1	5	M	0	37.71	53.03	61.23	27.51	44.82
14015001.43545	1969	52	3	3	0	10	30	17.1	206400	1	10	F	0	14.87	19.4	0	30.23	33.92
14015030.43620	1951	70	4	4	1	5	30	20.7	110400	1	5	M	0	35.93	27.37	0	22.84	22.79
14015310.43472	1951	70	4	3	0	10	21	31.9	144480	1	10	M	0	21.96	27	45	21.96	27
14015310.43506	1951	70	4	2	0	10	30	25.9	206400	1	10	F	0	21.43	13.32	21.1	21.43	13.32
14015813.43528	1955	66	4	2	0	5	30	26.1	110400	1	5	F	0	15.22	14.23	32	17.83	8.85
14016269.43488	1945	76	5	4	0	5	30	26.4	110400	1	5	F	0	24.16	22.06	79	24.99	19.63
14016443.43495	1948	73	5	3	0	5	30	24	110400	1	5	M	0	32.87	38.63	59	24.78	20.77
14016574.43547	1950	71	5	2	0	10	30	31.7	206400	1	10	F	0	18.89	15.96	0	84.72	47.8
14017094.43494	1963	58	3	2	0	10	25	25.9	172000	1	10	M	0	40.52	48.7	21	19.4	23.5
14017094.43571	1963	58	3	2	0	10	25	24.7	172000	1	10	F	0	17.1	10.1	13.6	19.4	23.5
14017094.43635	1963	58	3	2	0	10	25	27.5	172000	1	10	F	0	20.95	26.7	0	19.4	23.5
14018571.43538	1959	62	4	3	0	10	20	30.5	137600	1	10	M	0	27.59	34.09	49	22	21.88
14018845.43566	1953	68	4	3	0	10	30	19.1	206400	1	10	M	0	19.2	22.6	36.34	20.48	22.09
14018929.43619	1954	67	4	3	0	5	30	21.9	110400	1	5	F	0	20.93	19.71	0	19.1	18.65
14022287.43491	1953	68	4	4	0	10	25	31.3	172000	1	10	M	0	60.2	76.1	84	20.8	18.85
14022902.43525	1949	72	5	3	0	10	30	17.2	206400	1	10	F	0	33.67	30.71	0	22.83	20.51
14022940.43521	1954	67	4	2	0	5	28	25.4	103040	1	5	M	0	22.18	39.3	127	20.5	18.4
14023214.43555	1938	83	6	3	0	10	30	27.3	206400	1	10	M	0	16.2	16.1	26.5	13.24	14.4
14025234.43626	1950	71	5	3	0	10	25	31.7	172000	1	10	M	0	27.09	54.62	89	19.29	15.5
14025695.43600	1957	64	4	4	0	5	25	27	92000	1	5	M	0	32.09	32.46	42	15.72	10.49
14026358.43602	1957	64	4	2	0	5	30	28	110400	1	5	F	0	25.1	16.6	26	22.3	24.18
14026358.43633	1957	64	4	2	0	5	30	21.7	110400	1	5	M	0	48.2	74.9	85.5	22.3	24.18
14028262.43579	1935	86	6	2	0	5	25	20.6	92000	1	5	F	0	22.69	20.93	0	16.6	13.54
14031023.43556	1949	72	5	3	0	10	30	28.5	206400	1	10	M	0	28.51	64.66	0	24.47	21.1
14031023.43619	1949	72	5	4	0	10	30	30.8	206400	1	10	F	0	21.84	14.16	0	24.47	21.1
14031064.43469	1975	46	2	1	0	10	30	30.1	206400	1	10	F	0	33.83	34.23	0	20.1	22.99
14033446.43589	1966	55	3	3	0	5	60	30.4	220800	1	5	F	0	23.51	18.33	29.63	21.86	18.49
15000826.43620	1936	85	6	3	0	10	30	21.5	206400	1	10	F	0	26.1	28.2	8.5	16.94	11.22
15000843.43578	1940	81	6	2	0	5	30	25.2	110400	1	5	F	0	26.93	25.7	17.11	16.1	11.01
15000843.43629	1940	81	6	3	0	5	25	27.4	92000	1	5	F	0	20.02	19.16	30.8	16.1	11.01
15001152.43640	1958	63	4	5	0	10	30	21.3	206400	1	10	F	0	19.69	13.49	0	19.44	18.63
15001227.43573	1937	84	6	4	0	5	30	21.9	110400	1	5	F	0	18.5	11.5	0	16.31	13.02
15001407.43576	1941	80	5	3	0	5	30	26.9	110400	1	5	F	0	17.28	13.02	0	19.02	12.46
15001709.43628	1954	67	4	3	0	5	20	18.4	73600	1	5	F	0	20.5	10.2	13.6	15	10.74
15001735.43552	1945	76	5	7	0	5	30	27.9	110400	1	5	F	0	37.65	22.06	63	37.65	22.06
15001908.43483	1944	77	5	3	0	10	30	19.4	206400	1	10	F	0	24.23	39.66	0	33.38	26.39
15001908.43576	1944	77	5	4	0	10	30	17.8	206400	1	10	F	0	36.37	30.69	24.33	33.38	26.39
15001908.43606	1944	77	5	4	0	10	30	27.5	206400	1	10	M	0	26.86	51.52	40	33.38	26.39
15002070.43605	1959	62	4	5	0	10	30	24.9	206400	1	10	M	0	21.11	13.97	22.18	23.57	18.27
15002153.43583	1952	69	4	3	0	10	30	31.4	206400	1	10	M	0	19.21	16.9	17.16	35.96	11.49
15002218.43507	1934	87	6	2	0	10	30	24.4	206400	1	10	F	0	29.24	26.73	26.84	34.6	24.2
15002250.43482	1949	72	5	3	0	5	20	23.6	73600	1	5	F	0	17.93	13.05	0	11.18	4.77
15002461.43510	1957	64	4	2	0	5	30	30.1	110400	1	5	F	0	20.27	16.65	0	16.9	10.6
15002461.43634	1957	64	4	3	0	5	30	18.5	110400	1	5	F	0	21.93	10.9	22.08	16.9	10.6
15002676.43467	1949	72	5	3	0	5	20	25.4	73600	1	5	F	0	41.4	14.38	0	22.08	14.13
15002676.43529	1949	72	5	3	0	5	20	28.9	73600	1	5	F	0	26.95	21.47	35	22.08	14.13
15003301.43537	1955	66	4	3	0	10	30	21.3	206400	1	10	F	0	18.75	18.52	20.08	14.96	13.37
15003343.43557	1945	76	5	4	0	10	30	32	206400	1	10	M	0	23.72	25.24	110.13	21.56	9.94
15003700.43637	1954	67	4	3	0	10	25	24.2	172000	1	10	F	0	52.06	34.7	60	21.83	20.57
15003968.43570	1955	66	4	3	0	10	25	30.8	172000	1	10	F	0	22.74	22.57	48	22.74	22.57
15004695.43560	1972	49	2	1	0	10	30	19.9	206400	1	10	F	0	21.3	13.74	45	21.3	13.74
15006005.43588	1936	85	6	3	0	10	25	30.3	172000	1	10	M	0	32.06	47.32	135	23.97	16.21
15006525.43467	1943	78	5	3	0	10	30	21.8	206400	1	10	F	0	16.2	21.4	25.8	25.4	30.3
15007156.43620	1950	71	5	3	0	5	30	17.4	110400	1	5	M	0	29.95	27.26	78	19.85	12
15007414.43542	1953	68	4	2	0	5	30	23.9	110400	1	5	F	0	47.7	58.2	85.7	19.71	22.5
15007506.43573	1939	82	6	2	0	10	30	31	206400	1	10	M	0	43.43	34.32	103.79	20.6	6.1
15008196.43563	1961	60	3	1	0	10	30	28.7	206400	1	10	M	0	20.03	16.96	53	25.75	7.22
15008667.43576	1968	53	3	3	0	10	28	19.6	192640	1	10	M	0	38.02	31.62	49	12.4	10.74
15009587.43557	1960	61	4	4	0	5	30	27.5	110400	1	5	M	0	25.56	13.65	52.98	11.77	15.9
15012153.43626	1945	76	5	2	0	10	50	24.2	344000	1	10	F	0	37.3	33.3	15.7	15	13.7
15013176.43549	1955	66	4	2	0	10	28	28.5	192640	1	10	F	0	27.39	22.29	36.17	22.15	19.25
15013176.43578	1955	66	4	2	0	10	30	18.1	206400	1	10	M	0	22.13	31.04	68.16	22.15	19.25
15013186.43468	1951	70	4	4	0	10	30	24.2	206400	1	10	M	0	31.36	25.31	0	19.8	20.55
15013186.43563	1951	70	4	3	0	10	30	24.3	206400	1	10	F	0	24.9	10	9.3	19.8	20.55
15013186.43626	1951	70	4	4	0	10	28	21.6	192640	1	10	F	0	30.6	21.9	0	19.8	20.55
15013753.43567	1956	65	4	2	0	10	30	27.8	206400	1	10	M	0	19.54	11.05	64	24.6	16.3
15014610.43584	1955	66	4	3	0	10	28	22.9	192640	1	10	F	0	38.18	38.51	43	19.7	18.2
15014613.43580	1957	64	4	3	0	10	30	18.3	206400	1	10	M	0	18.91	15.19	25.16	23	21.1
15015041.43574	1947	74	5	2	0	10	30	26.4	206400	1	10	F	0	23.99	14.68	0	21.33	20.75
15015041.43640	1947	74	5	3	0	10	30	17.6	206400	1	10	F	0	22.8	12.4	0	21.33	20.75
15015100.43643	1944	77	5	5	0	10	20	21.1	137600	1	10	F	0	20.94	18.2	28.38	25.83	23
15015159.43474	1960	61	4	3	0	10	30	23.4	206400	1	10	M	0	17.9	19.99	91	25.08	13.41
15015313.43469	1963	58	3	3	0	10	24	24.4	165120	1	10	F	0	27.22	25.11	21.1	21.4	24.14
15015313.43603	1963	58	3	4	0	10	30	23.2	206400	1	10	F	0	31.29	28.94	18.86	21.4	24.14
15015313.43638	1963	58	3	4	0	10	30	18.5	206400	1	10	M	0	27.22	34.28	0	21.4	24.14
15015347.43527	1970	51	3	2	0	10	30	26.3	206400	1	10	F	0	20.63	21.18	0	21.1	19.3
15016684.43554	1944	77	5	3	0	5	15	29.3	55200	0.5	2.5	M	0	38.2	103	61.2	22.25	11.86
15016940.43553	1974	47	2	1	0	10	30	21	206400	1	10	M	0	53.72	51.28	43	18.61	12.39
15016940.43589	1974	47	2	1	0	10	30	17.8	206400	1	10	M	0	29.87	26.14	35	18.61	12.39
15016940.43620	1974	47	2	2	0	10	30	31.4	206400	1	10	M	0	18.66	26.79	0	18.61	12.39
15017285.43592	1974	47	2	4	0	5	30	26.3	110400	1	5	F	0	25.91	14.01	20.81	18.3	17.7
15019070.43497	1951	70	4	4	0	5	28	24.8	103040	1	5	M	0	22.78	23.64	39	20.8	17.3
15019070.43581	1951	70	4	5	0	5	20	19.9	73600	1	5	M	0	23.81	35.03	55.27	20.8	17.3
15020144.43588	1946	75	5	5	0	10	30	23.9	206400	1	10	M	0	16.6	12.4	0	21.97	11.75
15021241.43613	1954	67	4	4	0	10	30	23.2	206400	1	10	M	0	25.65	24.54	106.33	21.73	14.24
15021582.43481	1964	57	3	3	0	5	25	27.1	92000	1	5	F	0	20.71	11.4	40	19.63	28.11
15022599.43482	1955	66	4	3	0	10	15	17.2	103200	1	10	F	0	26.79	19.68	48.17	23.27	27.95
15023597.43613	1954	67	4	4	0	10	30	29.5	206400	1	10	F	0	21.36	23.24	35	20.08	15.98
15023974.43516	1968	53	3	1	0	10	30	30.2	206400	1	10	F	0	30.58	39.91	0	24.2	26.9
15024080.43495	1959	62	4	2	0	10	20	21.2	137600	1	10	F	0	21.73	27.99	60	13.7	20.5
15024720.43587	1932	89	6	5	0	10	30	28.5	206400	1	10	F	0	21.69	12.52	12.81	22.8	15.77
15024903.43605	1960	61	4	4	0	10	25	28.1	172000	1	10	F	0	22.69	15.51	20.86	19.4	19.6
15025111.43479	1959	62	4	3	0	5	30	26	110400	1	5	F	0	24.9	17.5	53.6	24.7	27.5
15025111.43514	1959	62	4	3	0	5	30	18.6	110400	1	5	F	0	16.11	13.1	13	24.7	27.5
15026674.43628	1956	65	4	2	0	10	30	31.9	206400	1	10	M	0	20.64	19.37	0	20.57	17.42
15027103.43554	1953	68	4	3	0	5	30	21.5	110400	1	5	F	0	26.84	23.35	53	26.06	15.38
15027592.43626	1951	70	4	4	0	10	60	29.7	412800	1	10	F	0	23.3	10.6	0	27.4	45.3
15028335.43488	1946	75	5	3	0	10	30	20.9	206400	1	10	F	0	44.74	73.14	45	27.3	17.94
15028335.43613	1946	75	5	4	0	10	30	23	206400	1	10	M	0	22.07	14.97	41	27.3	17.94
15029089.43469	1954	67	4	4	0	5	50	29.3	184000	1	5	M	0	30.86	86.32	46.3	13.5	6.9
15030985.43467	1960	61	4	2	0	10	30	19.1	206400	1	10	F	0	15.76	18.32	0	28.95	19.2
15032308.43564	1947	74	5	4	0	10	25	19.7	172000	1	10	F	0	23.3	38.7	0	24.1	19.1
15032487.43518	1958	63	4	2	0	10	30	25.7	206400	1	10	M	0	19.87	16.29	30.38	21.55	20.7
15033290.43531	1949	72	5	3	0	5	30	17.5	110400	1	5	F	0	26.49	19.03	46	16.67	10.3
15039336.43473	1942	79	5	2	0	10	22	25.3	151360	1	10	F	0	21.7	19.1	0	17	15.1
15039336.43563	1942	79	5	3	0	10	30	27.9	206400	1	10	F	0	43.8	56.46	48	17	15.1
15039530.43518	1950	71	5	3	0	5	25	20.7	92000	1	5	M	0	27.37	31.44	38	15.58	12.58
15039530.43633	1950	71	5	3	0	5	25	20	92000	1	5	F	0	36.42	35.14	19.79	15.58	12.58
15041884.43490	1964	57	3	3	0	10	30	27.3	206400	1	10	F	0	15.15	14.48	0	32.17	24.31
15042950.43486	1946	75	5	3	0	10	25	29.8	172000	1	10	F	0	25.2	24.7	20.11	18.11	11.56
15044179.43589	1965	56	3	3	0	10	6	18.5	41280	1	10	F	0	28.9	25.1	85.9	21.67	19.8
15048233.43642	1950	71	5	5	0	5	30	23.7	110400	1	5	M	0	30.7	44.1	44.4	21.8	14.92
15050762.43551	1961	60	3	5	0	5	30	27.2	110400	1	5	M	0	26.84	14.42	43	18.4	16.8
15053821.43572	1947	74	5	3	0	5	20	25.9	73600	1	5	F	0	16.99	15.03	0	27.93	14.96
15055491.43525	1946	75	5	4	0	5	30	28.1	110400	1	5	F	0	37.51	35.84	0	19.22	7.54
15057747.43635	1960	61	4	4	0	10	30	18.2	206400	1	10	F	0	21.65	24.42	25.49	19.88	16.93
15058280.43488	1950	71	5	3	0	5	30	30.7	110400	1	5	M	0	23.69	22.75	60.64	23.69	22.75
15058434.43519	1960	61	4	2	0	10	30	25.2	206400	1	10	M	0	26.37	23.01	0	27.9	37.04
15060554.43494	1967	54	3	3	0	5	15	23.4	55200	0.5	2.5	F	0	30.84	37.06	35	21.04	23.15
15061736.43524	1953	68	4	2	0	10	30	29.3	206400	1	10	M	0	34.71	40.34	0	34.71	40.34
15065309.43475	1955	66	4	1	0	5	40	26.4	147200	1	5	F	0	29.19	17.9	47	25.19	16.43
15065467.43576	1956	65	4	2	0	10	30	31.7	206400	1	10	F	0	26.04	19.62	16.5	20.53	16.57
15065763.43467	1967	54	3	4	0	10	25	28.6	172000	1	10	F	0	21.48	14.22	17.83	17.4	20.77
15067393.43571	1940	81	6	5	0	10	30	31.5	206400	1	10	F	0	25.22	19.32	0	12.27	4.91
15068604.43607	1956	65	4	3	0	10	30	26.6	206400	1	10	F	0	17.92	9.02	0	24.5	18.2
15068624.43587	1952	69	4	3	0	10	30	26.3	206400	1	10	F	0	17.92	9.02	0	16.91	13.9
15069059.43493	1948	73	5	3	0	10	14	21.2	96320	0.5	5	F	0	23.41	13.88	0	19.7	7.3
15069839.43514	1946	75	5	4	0	10	30	24.3	206400	1	10	F	0	28.6	19.6	0	16.48	16.92
15075414.43617	1955	66	4	3	0	10	30	18.2	206400	1	10	M	0	23.32	17.73	98	22.15	22.03
15078795.43528	1942	79	5	4	0	10	30	17.8	206400	1	10	F	0	29.75	19.57	19.43	19.56	12.94
15078795.43626	1942	79	5	5	0	10	30	19.4	206400	1	10	F	0	20.61	12.03	0	19.56	12.94
15078809.43486	1953	68	4	3	0	10	30	27.9	206400	1	10	M	0	24.6	24.08	67	19.22	15.26
15078809.43552	1953	68	4	3	0	10	30	22.8	206400	1	10	F	0	18.18	15.18	19.02	19.22	15.26
15078885.43476	1953	68	4	1	0	5	40	22.3	147200	1	5	F	0	18.18	15.18	19.02	21.14	12.6
15084262.43619	1957	64	4	2	0	5	30	28.6	110400	1	5	F	0	19	16.61	0	16.8	11.45
15086001.43601	1948	73	5	4	0	10	30	28.1	206400	1	10	F	0	22.24	13.83	14.5	30.15	40.38
15088981.43603	1945	76	5	4	0	10	30	20.7	206400	1	10	F	0	27.68	38.23	38	17.76	15.42
15091484.43556	1951	70	4	2	0	5	30	19.8	110400	1	5	M	0	26.72	19.79	24.52	24.22	15.7
15095240.43533	1958	63	4	3	0	5	30	21.1	110400	1	5	M	0	33.34	21.03	25.78	25.7	23.6
15095240.43588	1958	63	4	3	0	5	50	19.9	184000	1	5	F	0	27.97	39.93	0	25.7	23.6
15095613.43577	1952	69	4	3	0	10	30	25.8	206400	1	10	M	0	20.45	27.85	59.28	25.92	14.61
15096917.43628	1956	65	4	3	0	5	25	23	92000	1	5	M	0	21.84	19.92	0	19.38	19.26
15099191.43496	1956	65	4	2	0	10	30	21	206400	1	10	F	0	29.14	23.06	30.87	26.29	32.13
15099384.43540	1956	65	4	3	0	10	30	23.2	206400	1	10	M	0	51	52.6	0	23.4	22.4
15100116.43601	1956	65	4	2	0	10	30	27.9	206400	1	10	F	0	27.87	25.99	29.51	19.32	11.67
15101871.43545	1961	60	3	5	0	10	10	31.4	68800	1	10	M	0	22.3	19.29	60.43	18.52	13.49
15103795.43528	1958	63	4	4	0	10	58	27.2	399040	1	10	M	0	26.03	16.62	45	18.9	13.6
15107210.43496	1963	58	3	2	0	10	30	24.8	206400	1	10	F	0	15.76	17.68	34	23.55	36.12
15107473.43546	1962	59	3	2	0	10	30	23.2	206400	1	10	M	0	22.48	22.5	0	23.27	15.2
15107899.43497	1963	58	3	3	0	10	30	25.1	206400	1	10	M	0	30.67	52.88	48.85	15.89	12.92
15107899.43527	1963	58	3	3	0	10	30	26.4	206400	1	10	M	0	22.18	25.98	0	15.89	12.92
15107899.43587	1963	58	3	1	0	10	30	20.7	206400	1	10	F	0	20.12	18.58	28.13	15.89	12.92
15109768.43527	1964	57	3	2	0	5	30	18.1	110400	1	5	M	0	21.83	18.49	46	14.8	22.8
15109889.43558	1940	81	6	4	0	5	25	19.1	92000	1	5	M	0	37.94	37.9	68	43.7	89.1
15110403.43602	1958	63	4	4	0	5	30	22.2	110400	1	5	F	0	20.9	16.7	35.67	24.54	14.58
15112582.43496	1949	72	5	3	0	10	30	30	206400	1	10	M	0	24.01	13.49	22.61	28.74	12.08
15115458.43634	1962	59	3	2	0	10	30	25.2	206400	1	10	M	0	23.2	3.4	11.8	24.12	20.28
15120937.43490	1960	61	4	1	0	10	30	22	206400	1	10	M	0	36.81	22.25	51	36.81	22.25
15124679.43470	1953	68	4	3	0	5	40	18.2	147200	1	5	M	0	40.86	56.66	111.65	29.41	26.85
15124679.43573	1953	68	4	2	0	5	20	19.5	73600	1	5	M	0	22.56	15.03	36	29.41	26.85
15131997.43598	1949	72	5	2	0	5	60	21	220800	1	5	M	0	67.46	69.81	40	23.63	23.16
15133656.43529	1977	44	1	2	0	10	30	27.3	206400	1	10	M	0	38.97	30.52	35.52	19.22	27.78
16003004.43615	1959	62	4	1	0	10	60	18.6	412800	1	10	F	0	22.78	12.88	32	22.84	19.32
16006020.43555	1962	59	3	4	0	5	15	20.1	55200	0.5	2.5	F	0	32.37	24.36	45	10.42	11.08
16006727.43520	1941	80	5	2	0	10	30	28.8	206400	1	10	F	0	23.53	12.07	39	20.08	18.5
16012025.43495	1948	73	5	3	0	10	20	29.5	137600	1	10	M	0	28.78	28.49	42.36	22.97	13.27
16012025.43577	1948	73	5	3	0	5	30	23.8	110400	1	5	F	0	31	54	120	22.97	13.27
16012126.43468	1976	45	1	1	0	5	28	21.6	103040	1	5	F	0	33.97	20.9	17.1	16.4	15.2
16015469.43638	1959	62	4	3	0	5	30	19	110400	1	5	M	0	32.29	61.74	59.23	19.63	12.03
16018376.43469	1954	67	4	1	0	10	30	21.7	206400	1	10	F	0	18.09	17.41	24.98	19.77	14.15
16020590.43575	1964	57	3	2	0	10	30	18.3	206400	1	10	F	0	25.95	26.05	0	15.05	14.53
16021174.43485	1956	65	4	4	0	10	30	27	206400	1	10	M	0	23.13	23.15	77.33	17.95	13.74
16022562.43556	1957	64	4	3	0	10	25	17.8	172000	1	10	F	0	17	21.4	0	21.6	20.37
16022976.43607	1937	84	6	5	0	10	30	19.5	206400	1	10	M	0	27.63	14.95	47	13.5	11.1
16024182.43526	1949	72	5	5	0	5	30	29	110400	1	5	F	0	28	17.33	23.45	27.13	14.24
16025372.43483	1953	68	4	3	0	5	30	19.5	110400	1	5	F	0	30.08	13.56	16.88	16.7	20.07
16025372.43544	1953	68	4	3	0	5	30	28.5	110400	1	5	F	0	22.8	17.9	0	16.7	20.07
16025372.43608	1953	68	4	4	0	5	20	29.4	73600	1	5	M	0	18.58	16.96	41.06	16.7	20.07
16027110.43488	1955	66	4	5	0	10	30	28.4	206400	1	10	F	0	39.96	11.97	31	18.62	16.63
16027999.43538	1949	72	5	3	0	10	30	17.2	206400	1	10	F	0	19.73	19.6	10.14	37.97	16.87
16031660.43522	1958	63	4	6	0	10	20	18.2	137600	1	10	M	0	22.21	14.56	0	21.2	16.7
16032489.43588	1962	59	3	4	0	10	30	29.3	206400	1	10	F	0	16.8	16.62	7.77	26.9	36.9
16032750.43489	1956	65	4	3	0	5	30	22.3	110400	1	5	M	0	20.96	26.67	70.86	10.37	10.42
16035092.43475	1962	59	3	4	0	10	20	21.3	137600	1	10	F	0	25.07	15.59	41	23.9	22.75
16035388.43511	1962	59	3	5	0	5	30	26	110400	1	5	F	0	29.98	18.8	0	24.9	35.9
16035388.43588	1962	59	3	5	0	5	30	23.3	110400	1	5	M	0	31.34	19.53	76.75	24.9	35.9
16035388.43619	1962	59	3	4	0	5	30	28.8	110400	1	5	F	0	20.09	12.37	0	24.9	35.9
16035807.43526	1976	45	1	3	0	10	30	17.1	206400	1	10	F	0	17.75	11.81	11.81	14.15	15.26
16035986.43539	1951	70	4	1	0	10	30	23.5	206400	1	10	F	0	33.99	41.88	39	44.5	51.9
16036394.43492	1958	63	4	3	0	5	30	27.7	110400	1	5	F	0	26.11	15.16	0	17	15.02
16038132.43515	1967	54	3	3	0	5	24	30.3	88320	1	5	F	0	19.18	10.33	11.37	12.3	9.9
16038132.43600	1967	54	3	3	0	5	25	19.4	92000	1	5	F	0	21.42	21.7	32	12.3	9.9
16039709.43479	1955	66	4	3	0	5	30	29	110400	1	5	F	0	18.04	12.19	0	17.1	28.4
16039709.43542	1955	66	4	3	0	5	30	23	110400	1	5	M	0	20.1	21.5	0	17.1	28.4
16042149.43622	1956	65	4	6	0	5	30	28.3	110400	1	5	F	0	19.17	14.61	20.28	21.7	20.12
16049472.43554	1952	69	4	2	0	10	30	20.5	206400	1	10	F	0	24.17	9.07	0	21.82	23.44
16052615.43581	1952	69	4	3	0	10	30	25.3	206400	1	10	M	0	29.9	28.3	0	18.11	10.29
16052615.43642	1952	69	4	3	0	10	30	30.9	206400	1	10	M	0	27.33	24.98	58	18.11	10.29
16053976.43521	1959	62	4	2	0	10	30	24.6	206400	1	10	M	0	76.26	43.94	102.45	23.71	15.4
16054995.43555	1955	66	4	4	0	10	30	24.9	206400	1	10	F	0	19.8	14	13.6	17.6	19.29
16055422.43489	1950	71	5	4	0	10	30	21.3	206400	1	10	M	0	15.21	13.73	61	24.1	23.9
16055422.43519	1950	71	5	5	0	10	30	21.4	206400	1	10	M	0	33.25	30.16	271.55	24.1	23.9
16057307.43467	1948	73	5	3	0	10	24	18.6	165120	1	10	M	0	32.3	56.3	67.6	33	32.3
16060782.43571	1953	68	4	3	0	10	30	30.3	206400	1	10	F	0	20.5	16.9	9.9	16.72	13.55
16062002.43636	1960	61	4	3	0	10	30	28.8	206400	1	10	M	0	24.82	35.79	69.47	14.99	14.73
16065055.43604	1954	67	4	5	0	10	30	27.9	206400	1	10	F	0	18.51	9.71	0	24	18.6
16065588.43584	1934	87	6	3	0	10	30	26.6	206400	1	10	F	0	15.14	6.3	0	18.6	10.36
16066494.43478	1961	60	3	1	0	10	30	21.2	206400	1	10	M	0	27.29	27.12	26.42	25.93	21.74
16072357.43537	1961	60	3	3	0	5	30	24.1	110400	1	5	M	0	20.71	15.41	0	27.6	23.11
16072901.43485	1961	60	3	1	0	10	30	27.1	206400	1	10	F	0	18.26	14.61	66	18.07	16.52
16073056.43572	1958	63	4	4	0	10	30	30.1	206400	1	10	F	0	61.93	49.29	0	17.71	16.49
16075677.43566	1958	63	4	6	0	5	15	17.1	55200	0.5	2.5	M	0	31.58	33.98	47	23.52	18.89
16078789.43598	1955	66	4	3	0	5	30	25.1	110400	1	5	F	0	29.86	37.19	19.8	28	21.17
16080110.43542	1965	56	3	4	0	5	30	17.1	110400	1	5	M	0	22.65	19.24	50.14	32.74	14.07
16080110.43636	1965	56	3	5	0	5	30	18.9	110400	1	5	F	0	25.59	16.71	36	32.74	14.07
16080517.43483	1953	68	4	2	0	10	30	24.3	206400	1	10	F	0	19.63	10.69	31	25.48	23.89
16082975.43587	1955	66	4	4	0	10	30	18.7	206400	1	10	F	0	18.73	14.08	0	14.29	8.6
16083771.43497	1961	60	3	2	0	10	30	29.9	206400	1	10	F	0	19	13.53	0	14.6	18.79
16083844.43626	1956	65	4	5	0	5	30	29.6	110400	1	5	F	0	40.42	46.83	0	21.2	16.78
16085474.43516	1965	56	3	2	0	5	30	19.7	110400	1	5	M	0	30.93	22.95	0	16.2	9.91
16085659.43472	1949	72	5	2	0	10	21	23.2	144480	1	10	F	0	21.24	16.77	0	19.66	11.5
16087157.43610	1965	56	3	1	0	10	30	18.2	206400	1	10	M	0	293.62	101.97	0	22.42	14.2
16088458.43518	1949	72	5	2	0	5	30	31.8	110400	1	5	F	0	17.63	15	15.98	17.67	18.05
16088882.43608	1957	64	4	3	0	5	30	31.4	110400	1	5	F	0	19.65	16.67	19.69	20.96	18.31
16091952.43571	1948	73	5	3	0	10	25	19.4	172000	1	10	M	0	16.1	9.09	22.94	19.2	18.7
16095812.43591	1960	61	4	1	0	10	25	22.8	172000	1	10	F	0	19.58	10.17	0	19.6	16.1
16097981.43592	1959	62	4	2	0	5	30	21.9	110400	1	5	M	0	45.48	67.79	49	22.3	28.76
16098062.43594	1960	61	4	8	0	10	25	19	172000	1	10	F	0	25.56	10.47	0	21.56	22
16099105.43630	1960	61	4	2	0	10	30	19.9	206400	1	10	F	0	24.13	21.8	19.48	21.4	20.7
16099462.43468	1960	61	4	3	0	5	25	26	92000	1	5	F	0	16.84	15.55	11.99	20.53	26.44
16099530.43488	1967	54	3	1	0	10	30	21.4	206400	1	10	M	0	35.26	35.31	108	25.11	23.01
16099530.43611	1967	54	3	1	0	10	30	30	206400	1	10	M	0	27.7	14.6	56	25.11	23.01
16102485.43534	1965	56	3	3	0	10	30	27.6	206400	1	10	M	0	66.78	89.4	0	18.16	11.5
16103510.43517	1944	77	5	2	0	10	30	29.2	206400	1	10	M	0	25.86	20.33	63.05	23.44	15.17
16108416.43484	1956	65	4	4	0	5	30	24.7	110400	1	5	F	0	15.9	17.5	0	15.4	11.2
16109168.43589	1976	45	1	1	0	10	30	21.7	206400	1	10	F	0	18.86	11.63	40	13.94	11.28
16110017.43535	1957	64	4	6	0	10	30	26.5	206400	1	10	F	0	23.34	13.02	11.82	26.8	35.69
16114439.43613	1944	77	5	4	0	10	25	25.2	172000	1	10	M	0	39.29	35.57	45	17	10
16114795.43488	1939	82	6	1	0	10	30	27	206400	1	10	M	0	23.43	20.47	69	23.43	20.47
16115829.43521	1958	63	4	2	0	10	30	23.2	206400	1	10	F	0	36.9	28.5	0	36.9	28.5
16116170.43614	1973	48	2	1	0	10	60	26.7	412800	1	10	F	0	21.9	16.01	53	20.54	11.74
16117002.43640	1952	69	4	3	0	5	30	25.4	110400	1	5	F	0	18.85	21.74	0	21.2	8.7
16119290.43529	1939	82	6	1	0	10	30	31.5	206400	1	10	F	0	15.94	10.4	0	21.76	21.25
16119682.43490	1973	48	2	2	0	5	30	27.2	110400	1	5	F	0	34.3	36.51	52	24.6	16.25
16121312.43555	1977	44	1	1	0	10	28	23.5	192640	1	10	M	0	87.4	102.12	0	87.4	102.12
16123060.43480	1962	59	3	2	0	10	30	18.2	206400	1	10	F	0	24.8	8.14	0	20.31	21.96
16123963.43645	1962	59	3	3	0	5	30	19.9	110400	1	5	F	0	24.66	25.46	27.17	15.72	11.56
16128393.43493	1956	65	4	2	0	5	60	24.9	220800	1	5	M	0	22.5	20.6	38.2	20.78	9.15
16129210.43610	1959	62	4	3	0	10	30	25.4	206400	1	10	M	0	22.49	13.73	79	20.33	16.53
16131429.43498	1960	61	4	1	0	10	30	22.4	206400	1	10	M	0	28.05	31.04	39.44	29.14	19.71
16133127.43594	1965	56	3	3	0	10	30	19.8	206400	1	10	F	0	16.16	14	0	20.53	19.44
16134848.43517	1961	60	3	2	0	10	30	27.2	206400	1	10	M	0	46.1	29.1	83.9	15.3	18.1
16134848.43600	1961	60	3	3	0	10	30	17.6	206400	1	10	F	0	16.52	14.04	14.67	15.3	18.1
16135380.43595	1948	73	5	2	0	10	30	23.3	206400	1	10	F	0	28.29	10.8	0	28.29	10.8
16136880.43538	1940	81	6	5	0	10	30	19.2	206400	1	10	M	0	24.97	57.21	39	15.7	10
16137754.43542	1945	76	5	4	0	5	30	28.7	110400	1	5	F	0	17.69	19.5	16.14	25.12	18.89
16137754.43577	1945	76	5	3	0	5	30	17.3	110400	1	5	M	0	20.06	15.13	171.65	25.12	18.89
16142202.43529	1959	62	4	3	0	5	30	23.7	110400	1	5	M	0	26.23	21.56	14.31	22.17	25.35
16143775.43522	1963	58	3	3	0	5	60	21.3	220800	1	5	M	0	22.65	19.46	17.54	19.93	12.74
16144852.43522	1961	60	3	4	0	5	30	29.3	110400	1	5	F	0	17.86	11.14	42.64	17.86	11.14
17001462.43574	1947	74	5	3	0	5	30	22.3	110400	1	5	M	0	32.45	23.61	0	14	6.71
17003451.43487	1946	75	5	4	0	10	30	30.6	206400	1	10	F	0	15.76	10.24	0	45.47	33.07
17003451.43624	1946	75	5	3	0	10	25	30.5	172000	1	10	F	0	30.89	19.85	44	45.47	33.07
17003721.43482	1960	61	4	2	0	5	25	29.4	92000	1	5	F	0	21.72	18.95	0	12.01	15.15
17003867.43538	1959	62	4	3	0	10	30	17.2	206400	1	10	M	0	84.5	37.1	552.6	21.9	18.1
17004831.43482	1940	81	6	2	0	10	26	22.3	178880	1	10	M	0	24.9	29.9	72.1	22.4	20.8
17006711.43519	1952	69	4	2	0	10	60	21.3	412800	1	10	F	0	25.17	15.35	27.53	29.99	12.4
17008052.43561	1964	57	3	3	0	5	30	20.2	110400	1	5	F	0	34.9	38	0	19.4	18
17009175.43515	1963	58	3	1	0	10	30	19.9	206400	1	10	F	0	29.63	43.49	84.46	29.63	43.49
17009210.43584	1955	66	4	5	0	10	30	17.4	206400	1	10	F	0	22.62	21.61	0	22.62	21.61
17009587.43603	1953	68	4	4	0	10	30	19	206400	1	10	M	0	30.68	29.96	27	23.24	26.35
17013344.43479	1948	73	5	2	0	5	30	25.9	110400	1	5	F	0	29.7	26.4	0	19.1	7.77
17013976.43495	1951	70	4	3	0	5	30	19.4	110400	1	5	M	0	21.7	17.8	0	17.72	18.18
17015459.43619	1956	65	4	3	0	10	30	29.4	206400	1	10	M	0	27.4	33.5	51.7	21.4	24.7
17015505.43471	1959	62	4	1	0	10	50	31.5	344000	1	10	F	0	28.06	33.72	36.18	14.2	14.3
17017764.43523	1952	69	4	3	0	10	30	29	206400	1	10	F	0	26.42	10.24	43	25.23	14.95
17017764.43564	1952	69	4	2	0	10	30	28.5	206400	1	10	F	0	26.83	23.69	10.99	25.23	14.95
17019016.43494	1963	58	3	3	0	5	30	19.5	110400	1	5	M	0	20.79	15.7	39.55	19.54	15.24
17020236.43579	1950	71	5	3	0	5	15	31.6	55200	0.5	2.5	M	0	24.32	12.96	0	22.29	17.31
17021626.43563	1947	74	5	3	0	5	30	29.8	110400	1	5	F	0	24.21	24.44	53	22.91	25.67
17021626.43594	1947	74	5	3	0	5	30	20.4	110400	1	5	F	0	13.77	10.3	44	22.91	25.67
17022567.43469	1955	66	4	2	0	10	25	28.7	172000	1	10	F	0	20.15	10.72	0	19.66	21.41
17022922.43511	1949	72	5	3	0	5	30	25.7	110400	1	5	M	0	26.74	20.7	0	19.4	22.42
17022922.43552	1949	72	5	3	0	5	30	21.5	110400	1	5	F	0	37.14	27.68	39	19.4	22.42
17023211.43541	1989	32	1	2	0	5	15	26.2	55200	0.5	2.5	F	0	20.12	19.9	48	17.96	18.7
17023482.43543	1957	64	4	2	0	10	30	28.5	206400	1	10	F	0	20.3	26.2	27.6	15.22	7.4
17023499.43475	1950	71	5	3	0	10	30	18.9	206400	1	10	F	0	27.49	20.29	74.68	14.02	12.46
17023499.43596	1950	71	5	4	0	10	30	29.1	206400	1	10	F	0	40.9	46.94	74	14.02	12.46
17023882.43602	1946	75	5	4	0	10	30	24.5	206400	1	10	F	0	22.18	14.59	13.5	21.93	20.05
17023925.43544	1967	54	3	4	0	10	30	25	206400	1	10	F	0	17.69	9.64	37.91	18.01	12.97
17024820.43620	1955	66	4	3	0	10	30	17.6	206400	1	10	M	0	43.79	60.78	489.63	25.6	16.3
17026919.43558	1958	63	4	5	0	10	20	18	137600	1	10	F	0	22.01	16.13	0	15.03	17.99
17026927.43491	1940	81	6	3	0	10	30	26.5	206400	1	10	F	0	32.21	27.74	0	15.04	7.7
17027855.43570	1958	63	4	2	0	10	30	17.9	206400	1	10	M	0	30.59	23.53	12.24	24.08	24.05
17028281.43634	1961	60	3	6	0	5	30	29.1	110400	1	5	M	0	42.41	68.18	42	23.4	21.6
17028526.43475	1960	61	4	3	0	10	30	23.5	206400	1	10	F	0	28.25	18.21	46	21.55	19.75
17028854.43551	1951	70	4	2	0	5	30	21.6	110400	1	5	F	0	15.71	12.98	40.03	20.66	8.15
17031519.43483	1937	84	6	4	0	5	30	30.2	110400	1	5	F	0	25.09	23.54	0	18.01	10.27
17033573.43540	1965	56	3	2	0	5	30	29.1	110400	1	5	F	0	22.8	15.4	0	35	38.8
17035016.43515	1947	74	5	1	0	10	30	24	206400	1	10	F	0	25.47	21.1	29.46	16.2	15.24
17035926.43570	1936	85	6	8	0	10	30	27.3	206400	1	10	M	0	27.23	22.74	20.48	33.3	36.7
17038116.43495	1937	84	6	3	0	10	30	23.3	206400	1	10	M	0	17.91	11.3	26	17.1	17.6
17039051.43470	1959	62	4	3	0	5	13	21.1	47840	0.5	2.5	M	0	24.7	19.27	0	16.56	19.36
17040094.43614	1967	54	3	2	0	10	30	18.4	206400	1	10	F	0	18.18	10.89	0	16.8	14.99
17040983.43587	1951	70	4	3	0	5	30	18.7	110400	1	5	M	0	20.06	20.61	34.34	20.06	20.61
17042063.43522	1959	62	4	2	0	10	30	27.7	206400	1	10	F	0	28.74	22.11	15.03	22.31	14.48
17042428.43519	1943	78	5	3	0	10	30	21	206400	1	10	F	0	25.49	18.78	51	21.9	13.16
17045578.43473	1950	71	5	2	0	5	10	28.5	36800	0.5	2.5	F	0	24.34	16.58	47	16.5	16.3
17045578.43558	1950	71	5	5	0	5	15	21.4	55200	0.5	2.5	F	0	23.52	26.46	28.72	16.5	16.3
17048178.43554	1956	65	4	3	0	5	30	31	110400	1	5	F	0	21.04	11.29	44	19.73	12.26
17049525.43623	1962	59	3	5	1	5	30	22.1	110400	1	5	F	0	18.4	9.3	0	33.86	32.32
17049937.43611	1981	40	1	3	0	5	30	17.7	110400	1	5	F	0	20.82	19.1	0	13.42	7.5
17050654.43525	1964	57	3	3	1	10	60	17.6	412800	1	10	F	0	17.06	7.69	0	19.9	8.8
17051130.43605	1953	68	4	3	0	5	20	22	73600	1	5	M	0	29.76	35.52	124.22	19.4	16.93
17058546.43472	1955	66	4	2	0	10	24	31.9	165120	1	10	F	0	25.9	9.9	27.86	27	19
17059971.43645	1955	66	4	2	0	10	25	27.8	172000	1	10	F	0	23.68	21.2	28.44	20.09	17.5
17061312.43508	1961	60	3	2	0	5	30	22	110400	1	5	F	0	19.74	18.99	0	14.65	14.17
17063194.43491	1965	56	3	5	0	10	30	28.7	206400	1	10	F	0	14.48	14.55	0	19.83	15.69
17063194.43644	1965	56	3	5	0	10	30	27	206400	1	10	F	0	15.59	13.85	0	19.83	15.69
17064045.43609	1961	60	3	4	0	10	30	22.7	206400	1	10	F	0	26.67	20.3	43	17.3	13.9
17064775.43550	1957	64	4	4	0	5	30	18.2	110400	1	5	F	0	29.08	42.26	85	18.7	16.44
17065897.43487	1957	64	4	4	0	5	30	28.4	110400	1	5	F	0	23.4	12.41	95	20.05	12.19
17068645.43523	1969	52	3	5	0	10	30	21.6	206400	1	10	F	0	18.17	19.92	48	14.06	7.91
17070317.43512	1974	47	2	1	0	10	30	22.1	206400	1	10	F	0	24.86	15.19	97	16	14
17070660.43591	1962	59	3	3	0	10	30	29.4	206400	1	10	F	0	21.34	19.13	45	16.44	16.43
17071693.43619	1960	61	4	2	0	10	30	22.7	206400	1	10	F	0	22.04	14.97	0	24.99	38.35
17073394.43570	1960	61	4	4	0	10	30	21.8	206400	1	10	F	0	31.67	29.63	0	13	13.6
17076205.43514	1942	79	5	2	0	5	30	19.6	110400	1	5	F	0	17.03	17.13	37.67	18.77	14.89
17078984.43554	1958	63	4	1	0	10	30	29.4	206400	1	10	F	0	24.42	17.17	0	22.33	28.34
17081194.43557	1936	85	6	5	0	10	20	28.5	137600	1	10	F	0	35.75	27.47	45.38	18.2	8.67
17081194.43633	1936	85	6	4	0	10	30	18.4	206400	1	10	M	0	24.4	16.3	28.3	18.2	8.67
17086412.43634	1968	53	3	5	0	5	30	30	110400	1	5	F	0	22.16	34.47	0	20.33	15.99
17086765.43518	1961	60	3	2	0	10	30	24.4	206400	1	10	F	0	16.09	14.83	0	24.81	25.24
17096502.43477	1970	51	3	4	0	10	30	23.1	206400	1	10	F	0	32.1	41.5	0	13.92	22.35
17097090.43539	1942	79	5	4	0	10	30	27.1	206400	1	10	F	0	20.72	31.91	0	24.4	28.1
17111202.43540	1965	56	3	2	0	5	30	20.7	110400	1	5	F	0	20.7	9.7	0	18.15	27.42
17111202.43573	1965	56	3	2	0	5	30	20.4	110400	1	5	M	0	23.51	24.86	75	18.15	27.42
17111338.43515	1959	62	4	2	0	10	30	21.4	206400	1	10	M	0	30.14	22.22	0	18.6	14.9
17116364.43524	1939	82	6	3	0	5	30	23.2	110400	1	5	F	0	34.05	12.64	0	33	18
17119893.43483	1962	59	3	4	0	5	30	27.2	110400	1	5	M	0	143.7	85.6	80.2	17.54	21.52
17120369.43497	1957	64	4	3	0	5	30	25.7	110400	1	5	F	0	19.15	24.2	55	17.41	17.13
17128214.43640	1952	69	4	3	0	10	30	26.2	206400	1	10	M	0	52.14	22.63	0	25.88	24.67
17128610.43574	1953	68	4	3	0	5	25	19	92000	1	5	M	0	27.47	34.53	13.32	29.28	39.57
17128610.43599	1953	68	4	3	0	5	25	30.2	92000	1	5	M	0	22.99	17.91	53.21	29.28	39.57
17129259.43497	1937	84	6	9	0	5	30	20.9	110400	1	5	F	0	11.83	10.07	0	26.7	19
17129269.43495	1966	55	3	4	0	10	30	27.7	206400	1	10	F	0	19.24	9.5	39	19.24	9.5
17139358.43496	1961	60	3	3	0	5	30	29.9	110400	1	5	M	0	34.04	21.19	81	23.93	20.49
17139630.43519	1966	55	3	2	0	10	30	27.3	206400	1	10	F	0	26.05	23.41	39	20.41	25.54
17143253.43496	1971	50	3	1	0	10	30	21	206400	1	10	M	0	24.46	23.46	0	28.51	15.49
17144062.43517	1971	50	3	3	0	5	15	21.5	55200	0.5	2.5	F	0	30.73	17.65	0	36.17	21.55
17152852.43531	1953	68	4	3	0	10	30	17.4	206400	1	10	F	0	43.24	55.7	0	22.02	17.78
17168770.43478	1959	62	4	1	0	10	30	29.4	206400	1	10	M	0	20.52	10.59	31	21.2	12.25
17171666.43485	1959	62	4	2	0	10	30	26	206400	1	10	F	0	23.6	15.01	9.88	16.71	16.46
18001312.43467	1950	71	5	4	0	10	26	30.3	178880	1	10	F	0	18.42	16.04	0	28.8	27.1
18001665.43525	1963	58	3	1	0	10	30	17.8	206400	1	10	F	0	18.54	19.04	65	25.05	19.49
18002557.43595	1943	78	5	2	0	10	25	25.1	172000	1	10	F	0	19.5	14.37	40	25.8	28.78
18002811.43598	1953	68	4	4	0	5	30	23.3	110400	1	5	F	0	28.32	23.73	15.08	15.8	10.68
18003913.43472	1951	70	4	3	0	10	21	27.5	144480	1	10	F	0	19	17.18	0	25.16	16.42
18003913.43587	1951	70	4	4	0	10	30	30.4	206400	1	10	F	0	43.04	15.41	0	25.16	16.42
18003913.43619	1951	70	4	4	0	10	30	19.3	206400	1	10	F	0	17.54	14.29	13	25.16	16.42
18009028.43517	1961	60	3	4	0	10	30	18.3	206400	1	10	F	0	25.67	17.58	0	24	17.03
18011104.43473	1961	60	3	1	0	10	25	26.4	172000	1	10	M	0	22.9	19.4	0	22.9	19.4
18011104.43529	1961	60	3	1	0	10	30	27.5	206400	1	10	M	0	27.23	35.05	41.55	27.23	35.05
18016987.43538	1978	43	1	3	0	10	60	28.8	412800	1	10	F	0	25.12	16	25	30.56	36.31
18022119.43556	1954	67	4	4	0	10	25	26.3	172000	1	10	M	0	38.15	26.19	41	10.49	7.58
18025408.43606	1966	55	3	4	0	5	30	25.6	110400	1	5	F	0	21.7	13.1	26.71	21.21	16.67
18029170.43557	1954	67	4	4	0	5	10	30.4	36800	0.5	2.5	F	0	28.5	23.7	35.5	23.7	24.8
18038401.43593	1961	60	3	3	0	10	30	17.4	206400	1	10	F	0	21.46	17.03	23.2	20.68	12.21
18049357.43612	1950	71	5	4	0	5	30	29.5	110400	1	5	F	0	18.74	11.47	18.24	21.34	23.47
18049578.43520	1973	48	2	1	0	10	30	31.3	206400	1	10	F	0	20.05	18.82	0	20.05	18.82
18050388.43519	1944	77	5	2	0	10	30	25.6	206400	1	10	M	0	22.37	12.53	42.94	29.04	22.1
18052424.43575	1952	69	4	3	0	10	30	20	206400	1	10	M	0	31.21	28.04	28	13.5	15.9
18054231.43479	1961	60	3	3	0	5	30	21.3	110400	1	5	F	0	23.92	25.37	51	18.58	17.41
18055974.43636	1936	85	6	3	0	5	30	29.6	110400	1	5	M	0	25.74	39.53	53	14.86	12.05
18063896.43490	1933	88	6	4	0	10	30	25.3	206400	1	10	F	0	19.2	13.6	0	13.1	7.91
18064561.43494	1959	62	4	1	0	10	30	28.2	206400	1	10	M	0	35.24	35.66	68	21.39	12.67
18064561.43614	1959	62	4	1	0	10	30	29.4	206400	1	10	F	0	17.76	20.28	0	21.39	12.67
18065494.43539	1963	58	3	2	0	10	30	17.9	206400	1	10	M	0	32.79	21.06	0	17.11	9.64
18066723.43566	1960	61	4	2	0	5	30	20.6	110400	1	5	F	0	22.4	14.2	13.5	18.7	9.6
18076800.43491	1958	63	4	3	0	10	30	25.5	206400	1	10	M	0	22.7	22.2	22.7	18.86	18.32
18080900.43495	1957	64	4	3	0	5	30	23.5	110400	1	5	F	0	17.4	9.9	0	17.4	9.9
18081486.43574	1954	67	4	4	0	5	25	23	92000	1	5	F	0	21.33	10.72	0	16.3	23.15
18082928.43598	1969	52	3	1	0	5	60	27	220800	1	5	F	0	17.76	14.58	17.75	15.9	9.9
18111260.43481	1962	59	3	3	0	10	30	18.1	206400	1	10	F	0	18.4	20.2	79	36.8	41.6
18112126.43595	1948	73	5	3	0	5	30	27	110400	1	5	M	0	13.7	19.9	37.6	30.92	27
18117041.43584	1953	68	4	3	0	5	30	25.4	110400	1	5	M	0	25.71	9.45	39.06	17.22	9.29
18124773.43546	1959	62	4	4	0	5	40	20.9	147200	1	5	F	0	28.81	43.64	50.9	18.1	6.5
18124944.43631	1948	73	5	4	0	5	30	21.2	110400	1	5	F	0	30.53	30.14	34	24	12.8
18127986.43476	1962	59	3	1	0	5	40	27.3	147200	1	5	F	0	18.45	10.39	21.31	18.16	20.27
18130965.43621	1962	59	3	3	0	10	25	29.1	172000	1	10	F	0	24.84	20.86	36	23.15	20.71
18141017.43530	1961	60	3	1	0	10	30	26.2	206400	1	10	M	0	24.8	24.16	0	24.8	24.16
18142097.43609	1956	65	4	6	0	10	30	23.7	206400	1	10	M	0	25.4	47.3	39.7	16.4	21.96
18144520.43572	1970	51	3	2	0	10	30	20.9	206400	1	10	F	0	23.6	19.03	43	21.8	17.4
18147761.43468	1957	64	4	2	0	5	25	18.2	92000	1	5	M	0	34.1	36	84.4	27.4	12.47
18148237.43544	1966	55	3	2	0	10	30	21.8	206400	1	10	M	0	42.3	32.1	0	15.8	19.8
18149426.43535	1962	59	3	3	0	10	20	30.3	137600	1	10	M	0	25	26.52	24.37	20.9	24.8
18154206.43644	1952	69	4	5	0	10	30	22.2	206400	1	10	M	0	24.3	13.3	0	20.22	27.35
18163938.43559	1948	73	5	1	0	10	30	28.7	206400	1	10	M	0	25.2	27.2	24.2	19.33	11.46
18165415.43496	1948	73	5	4	0	5	30	29.7	110400	1	5	M	0	26.06	27.79	129.17	25.32	28.3
18171611.43479	1961	60	3	2	0	5	60	29.9	220800	1	5	F	0	19.35	12.34	0	32.6	19.7
18173876.43524	1937	84	6	2	0	5	60	26	220800	1	5	M	0	19.7	10.6	19.3	27	15.8
18175899.43646	1952	69	4	3	0	5	15	19	55200	0.5	2.5	F	0	25.9	18.3	0	17.9	11.14
18177787.43638	1956	65	4	3	0	10	30	23.1	206400	1	10	F	0	15.19	24.89	29.88	21.26	19.3
18177936.43474	1927	94	7	3	0	10	30	21.8	206400	1	10	F	0	39.1	23.9	0	39.1	23.9
19000087.43497	1956	65	4	4	0	5	50	20.4	184000	1	5	F	0	17.2	15.5	0	23.2	27.9
19000103.43494	1960	61	4	4	0	5	40	29	147200	1	5	M	0	30.7	51.6	278.8	42.2	51.4
19001936.43473	1949	72	5	3	0	5	30	17.1	110400	1	5	F	0	19.53	31.93	47	25.92	15.56
19001994.43552	1976	45	1	1	0	5	30	19.7	110400	1	5	F	0	17.5	16	24.6	15.2	12.6
19001994.43643	1976	45	1	1	0	5	30	31.9	110400	1	5	M	0	25.33	30.76	24.4	15.2	12.6
19002414.43515	1968	53	3	4	0	5	30	30.2	110400	1	5	F	0	23.7	29.2	19.4	16.9	22.38
19002414.43549	1968	53	3	4	0	5	30	30.1	110400	1	5	M	0	19	27.3	0	16.9	22.38
19004401.43609	1953	68	4	2	0	5	30	25.2	110400	1	5	M	0	32.7	52.4	67	15.64	12.16
19004401.43640	1953	68	4	2	0	5	30	24.3	110400	1	5	F	0	21.55	15.66	13.39	15.64	12.16
19004872.43617	1953	68	4	4	0	10	30	28.4	206400	1	10	M	0	20.4	23.4	0	22.8	23
19004914.43540	1946	75	5	3	0	10	30	23.3	206400	1	10	F	0	22	12.2	0	22.19	19.06
19005289.43516	1968	53	3	3	0	5	60	20.4	220800	1	5	F	0	27.1	30.7	22.1	22.7	24.6
19005604.43512	1963	58	3	2	0	5	30	23.9	110400	1	5	F	0	15.2	8.6	18.5	22.5	26.8
19007058.43580	1960	61	4	2	0	10	30	18.8	206400	1	10	M	0	29	53.5	25.6	20.49	21.78
19007127.43486	1966	55	3	3	0	5	30	27	110400	1	5	M	0	21	22.3	37.7	18.73	10.19
19007127.43554	1966	55	3	2	0	5	30	21.6	110400	1	5	M	0	11.8	13.1	42.2	18.73	10.19
19007530.43519	1937	84	6	2	0	5	30	31	110400	1	5	F	0	35.67	12.11	0	40	33
19007918.43518	1962	59	3	3	0	5	30	28.3	110400	1	5	F	0	21.8	18.8	17.6	16.42	18.1
19008232.43642	1962	59	3	5	0	10	30	17.2	206400	1	10	F	0	16.39	10.68	8.9	23.9	28.4
19011991.43514	1955	66	4	5	0	5	25	19.6	92000	1	5	M	0	65.22	17.64	0	40.69	20.31
19019821.43542	1949	72	5	3	0	5	30	29.5	110400	1	5	F	0	19.2	28.1	0	29.32	51.09
19022161.43567	1964	57	3	3	0	5	25	29.5	92000	1	5	M	0	20.3	14.94	91.11	17.23	16.48
19024344.43559	1962	59	3	5	0	5	30	30.8	110400	1	5	M	0	23.36	19.26	20.21	22.13	25.93
19033859.43545	1965	56	3	4	0	5	30	22.8	110400	1	5	F	0	22.78	14.3	11.38	22.2	24.31
19039080.43613	1946	75	5	5	0	5	30	18.5	110400	1	5	M	0	19.52	14.76	11.07	18.81	15.61
19039080.43644	1946	75	5	4	0	5	25	23.7	92000	1	5	F	0	26.35	18.87	0	18.81	15.61
19045279.43599	1944	77	5	6	0	10	30	20.4	206400	1	10	F	0	21.53	26.88	0	20.96	15.7
19046926.43634	1951	70	4	4	0	5	20	22.2	73600	1	5	F	0	16.2	9.94	47	22.8	19.9
19047236.43573	1960	61	4	2	0	5	30	24.1	110400	1	5	F	0	48.74	16.88	0	20.56	16.08
19049647.43637	1953	68	4	3	0	10	30	19.8	206400	1	10	M	0	26.87	21.01	0	30.99	26.97
19049658.43584	1942	79	5	6	0	10	30	27.8	206400	1	10	M	0	42.19	19.84	19.59	33.51	47.17
19049703.43593	1969	52	3	5	0	5	25	25	92000	1	5	F	0	19.1	12.3	27.9	24.99	36.49
19049703.43621	1969	52	3	5	0	10	20	20.5	137600	1	10	M	0	33.36	24.33	287.38	24.99	36.49
19051434.43610	1968	53	3	4	0	5	30	23	110400	1	5	M	0	33.3	35.8	29.9	23.12	17.41
19054238.43622	1969	52	3	4	0	10	30	19.4	206400	1	10	F	0	27	22	0	23	18
19057952.43594	1944	77	5	3	0	5	30	30.6	110400	1	5	M	0	22.62	21.33	0	22.62	21.33
19077922.43630	1954	67	4	4	0	5	30	24.3	110400	1	5	F	0	21.56	15.54	0	21.56	15.54
19084277.43645	1959	62	4	4	1	10	30	23.2	206400	1	10	M	0	27.22	31.22	31.99	17.82	10.47
17102929.43950	1965	56	3	5	0	5	30	22.5	165000	1	5	M	1	88.45	21.03	52	16.59	21.03
18148709.43471	1993	28	1	5	1	5	60	17.8	220800	2	20	F	1	376.9	10.8	173	14.8	10.8
16014253.43487	1947	74	5	3	0	10	25	30.3	172000	1	10	M	1	155.86	14.8	20	18.8	14.8
17056662.43868	1956	65	4	3	0	5	30	20.8	110400	1	5	F	1	119.5	23.03	54	19.53	23.03
1.40167e+07	1955	66	4	3	0	10	25	18.9	172000	1	10	M	1	77.32	19	91	18	14.54
14016687.43587	1955	66	4	3	0	5	30	24.1	110400	1	5	M	1	77.32	19	91	18	14.54
20032601.43977	1964	57	3	6	0	5	60	21.6	330000	2	10	M	1	126.03	13.67	87	18.67	13.67
14012399.44020	1958	63	4	9	0	5	60	26.6	330000	2	10	F	1	88.81	26.82	35	21.41	14.73
16116603.43529	1957	64	4	3	0	10	30	30.9	206400	1	10	F	1	90.71	48.5	103.8	16.55	24.34
16023083.43849	1933	88	6	3	0	10	30	28.6	206400	1	10	M	1	107.14	13.92	59	22.5	11.9
14018370.43882	1957	64	4	4	0	5	30	19.9	110400	1	5	M	1	180.5	21.93	43	25.99	21.93
17171036.43566	1956	65	4	2	0	5	60	29.8	220800	2	10	M	1	60.26	21.91	480.17	16.7	12.21
15066059.43873	1956	65	4	6	0	10	30	27.9	206400	1	10	F	1	97.1	33.69	68	21.46	18.25
18141091.44101	1968	53	3	1	0	10	7	17.2	52976	2	20	M	1	227.4	23.27	0	29.9	23.1
17097387.43852	1954	67	4	4	1	10	30	21.1	206400	1	10	F	1	102.17	24.39	57	20.73	16.68
17028876.43480	1955	66	4	3	0	5	30	28.9	110400	1	5	F	1	309.23	39.1	27.1	20.78	18.88
14016800.43578	1938	83	6	7	0	5	30	18.4	110400	1	5	M	1	102.71	27.9	47	27.74	21.77
19070183.43883	1960	61	4	5	1	5	30	28.2	165000	1	5	M	1	312.15	51.9	37	23.82	37.85
19035494.43549	1966	55	3	3	0	5	30	26.7	110400	1	5	M	1	97.35	30.7	0	34	30.7
14005750.43949	1957	64	4	5	0	5	50	23.8	275000	1	5	M	1	133.47	41.6	42	24.6	28
18137095.43476	1954	67	4	5	0	10	30	17.7	206400	1	5	M	1	36.9	54.5	55.8	21.07	15.62
17019069.43755	1973	48	2	1	0	5	30	30.9	110400	1	5	M	1	37.06	32.58	61.12	34.8	32.58
18035559.43684	1980	41	1	5	0	5	30	18.5	110400	2	5	M	1	39.79	41.43	18.11	23.74	23.06
17150599.43556	1958	63	4	6	0	5	30	31.1	110400	1	5	M	1	41.6	50.6	33.4	27.19	17.64
15109421.43865	1941	80	5	7	0	5	30	24.4	165000	1	5	M	1	41.72	48.8	223.43	26.8	29.1
14014051.43861	1974	47	2	5	1	10	15	20.1	103200	2	20	M	1	48.14	89.79	35	30.89	47.2
16012071.43497	1953	68	4	4	0	5	30	31.5	110400	1	5	F	1	51.4	46.5	13.7	31.71	19.92
1.60186e+07	1953	68	4	5	1	5	50	29.4	275000	2	10	F	1	78.72	87.8	34	48.15	50.22
16018582.43903	1953	68	4	5	1	5	30	25.5	110400	1	5	F	1	78.72	87.8	34	48.15	50.22
18069115.43864	1960	61	4	5	0	5	60	24.3	330000	2	10	F	1	75.06	39.19	0	31.79	15.66
18043143.43931	1951	70	4	5	1	5	60	31.2	330000	1	5	M	1	124.68	73.93	30	31.24	29.13
15028055.43488	1955	66	4	1	0	10	30	26.9	206400	1	10	M	1	67.2	133.7	0	47.77	52.3
17012555.43595	1959	62	4	2	0	5	20	29.5	73600	1	5	M	1	67.7	142.5	19.37	20.65	9.18
1.81061e+07	1984	37	1	4	0	10	30	31.8	206400	1	10	M	1	68.57	124.1	148.22	36.73	56.56
18106057.43536	1984	37	1	4	0	5	30	26.9	110400	1	5	M	1	68.57	124.1	148.22	36.73	56.56
14007808.43892	1954	67	4	3	0	10	60	23.3	412800	2	20	M	1	74.23	75.15	0	29.08	24.56
17071006.43996	1966	55	3	3	0	5	25	20.2	137500	1	5	F	1	74.3	129.05	44	24.43	23.7
16026498.43840	1956	65	4	2	0	5	30	26	110400	1	5	M	1	75.67	65.07	132.52	21.36	20.05
15002063.43567	1930	91	7	4	0	5	30	18.7	110400	1	5	M	1	75.8	146.7	98.5	26.05	17.97
16091891.43914	1967	54	3	3	1	5	30	30.4	110400	1	5	M	1	75.88	71.4	0	14.94	10.8
16071587.43964	1958	63	4	3	0	5	30	31.5	110400	1	5	F	1	75.91	184.56	0	19.25	12.59
15029833.43643	1957	64	4	1	0	5	30	19.9	110400	1	5	F	1	76	202.1	269.3	23.9	16.42
16021802.43850	1938	83	6	5	0	5	28	21.6	154000	1	5	F	1	76	99.8	42.4	17.87	15.13
16087605.44053	1941	80	5	7	0	5	30	29.1	165000	1	5	M	1	76.59	107.25	78	14.3	3.33
14016394.43875	1955	66	4	4	0	10	30	21.4	206400	1	10	M	1	77.32	140.53	278.54	25.8	38.3
18058236.43876	1963	58	3	6	0	10	25	23.4	172000	1	10	M	1	77.7	65.7	1274.5	21.72	24.23
16062061.43704	1966	55	3	2	0	10	30	29.8	206400	1	10	M	1	77.94	152.88	176.1	19.46	4.46
19005899.44034	1953	68	4	2	0	5	30	29.6	165000	1	5	F	1	78.3	149.8	24.1	13.6	12.8
15013476.43554	1930	91	7	5	0	10	30	18.6	206400	1	10	F	1	79.07	159.39	66	27.65	20.45
16118141.43851	1957	64	4	2	0	5	15	20.8	82500	2	10	F	1	79.52	35.73	24.36	22.37	14.95
14016242.43881	1950	71	5	5	0	5	30	30	165000	1	5	M	1	79.88	80.75	27	21.12	13.88
14016277.43906	1960	61	4	5	0	5	30	29.2	165000	1	5	M	1	79.88	80.75	27	24.8	24.9
19013907.43926	1966	55	3	5	0	10	30	26.9	206400	1	10	F	1	82.19	37.74	0	18.8	17.6
16140203.43852	1951	70	4	4	0	10	30	27	206400	1	10	F	1	84.69	83.88	37	34.2	39.9
14007429.43949	1963	58	3	3	1	5	30	24	110400	1	5	F	1	84.73	102.07	68	11.9	14.3
17147154.44011	1968	53	3	2	1	5	60	21.7	330000	2	10	M	1	86.5	89.91	66	27.98	46.79
20011732.43921	1949	72	5	3	0	10	28	31.8	192640	1	10	F	1	88.25	146.35	51	22.32	18.3
14022325.44153	1964	57	3	2	0	5	60	26	330000	2	10	F	1	90	37.3	0	20	16
16053464.43926	1957	64	4	3	1	10	30	19.1	206400	1	10	F	1	90.65	80.66	0	20.83	18.83
18158766.43936	1977	44	1	2	0	5	54	27.5	297000	2	10	F	1	92.5	54.2	52	16.7	19.7
19043414.43909	1958	63	4	1	0	5	60	17.1	330000	2	10	F	1	92.62	329.62	138.29	28.68	16.83
20028430.43954	1976	45	1	2	0	5	60	26.4	330000	2	10	F	1	94.96	168.37	52	17.5	11.48
14007941.43892	1965	56	3	3	0	5	25	26.9	137500	1	5	F	1	96.48	122.48	0	19.33	14.14
15016124.43907	1940	81	6	3	0	5	30	23.7	165000	1	5	M	1	96.69	187.02	0	96.69	187.02
17016978.43784	1964	57	3	1	0	10	30	21.8	206400	1	10	F	1	96.92	132.57	111.27	20.19	20.56
15080569.43782	1955	66	4	4	0	10	30	28.3	206400	1	10	F	1	99.44	170.59	122.52	27.32	34.05
16002903.44089	1962	59	3	4	0	5	60	27.2	330000	2	10	F	1	100.13	175.28	0	16.61	11.51
18155736.43913	1963	58	3	4	0	5	28	19.7	154000	1	5	F	1	101.29	70.43	73	23.2	20.87
15004050.44044	1958	63	4	2	0	5	30	19.4	165000	1	5	M	1	105.05	42.59	17.39	23.01	17.4
15058450.43609	1941	80	5	2	0	10	30	26.7	206400	1	10	F	1	111.15	251.71	171.38	20.5	13.5
17012403.43896	1949	72	5	4	0	10	25	21	172000	1	10	M	1	115.02	206.82	468.92	13.91	18.76
20046555.43994	1949	72	5	4	1	5	25	20.7	137500	1	5	F	1	115.08	100.43	0	22.8	25.27
15003694.43601	1953	68	4	4	0	10	30	19.4	206400	1	10	F	1	119.2	155.4	75.58	19.2	11.17
15016345.43744	1953	68	4	5	0	10	30	28	206400	1	10	F	1	119.56	145.57	44.39	32.38	27.13
18110321.44049	1969	52	3	1	0	5	58	28.4	319000	2	10	M	1	120.43	130.81	255.79	15.6	14.7
15009254.43607	1955	66	4	2	0	5	30	24.4	110400	1	5	M	1	124.85	875.5	64	24.07	17.9
16058265.43867	1943	78	5	3	1	10	60	26.8	412800	2	20	M	1	127.02	188.53	0	23.8	13.21
14003558.43575	1957	64	4	4	0	5	20	20.3	73600	1	5	F	1	127.92	206.14	641.56	13	7.13
15002074.43534	1938	83	6	4	0	10	20	19.1	137600	1	10	M	1	129.8	206.9	147.9	15.23	5.43
1.40075e+07	1953	68	4	1	0	10	30	19.1	206400	1	10	M	1	136.1	178.2	51.7	23.66	7.43
14007477.43497	1953	68	4	1	0	5	30	18.9	110400	1	5	M	1	136.1	178.2	51.7	23.66	7.43
15017178.43641	1962	59	3	4	0	5	30	18.7	110400	1	5	M	1	136.77	315.13	132.8	20.04	24.88
19007880.43880	1956	65	4	3	0	5	48	28.6	264000	2	10	M	1	143.5	98.8	321	13.47	14.93
17170832.43598	1953	68	4	4	0	10	30	26.5	206400	1	10	F	1	154.63	159.53	0	20.76	15.38
19038909.43842	1956	65	4	5	0	5	30	28.2	165000	1	5	M	1	157.1	295.3	351.56	38.28	42.72
16058168.43797	1949	72	5	3	0	5	30	18.7	110400	1	5	M	1	166.7	244.9	20.9	20.89	12.23
17036860.43896	1961	60	3	4	1	5	15	20.7	82500	2	10	M	1	171.5	254.68	28	27.34	17.23
19156431.44095	1945	76	5	4	0	5	30	30.9	165000	1	20	F	1	171.56	157.07	180.86	21.63	17.63
15002371.43794	1949	72	5	3	0	5	30	31.2	110400	1	5	F	1	185.2	237.1	0	19.15	12.63
16012715.44033	1952	69	4	3	0	5	30	25	165000	1	5	M	1	188.9	139.8	35	21.61	22.9
15004518.44022	1976	45	1	1	0	5	60	30.9	330000	2	10	M	1	200.9	95.54	0	30.99	35.23
19163892.43877	1947	74	5	4	0	10	25	28.5	172000	1	10	M	1	212.39	353.29	45	19.6	17.09
15009362.43493	1957	64	4	3	0	5	25	25.2	92000	1	5	M	1	216.21	193.99	33	17.48	16.87
15117316.44098	1957	64	4	4	0	5	30	23.9	165000	1	5	M	1	217	419.1	0	17.4	15.51
16095763.43705	1952	69	4	4	0	10	24	30.6	165120	1	10	M	1	218.63	309.11	67	34.23	28.35
18139517.43726	1960	61	4	3	0	10	30	25.2	206400	1	10	M	1	219.4	180	0	21.4	31.8
14030939.43509	1947	74	5	2	0	10	30	19.7	206400	1	10	M	1	220.01	870.15	184.19	19	17.22
15094319.43871	1958	63	4	4	0	10	30	26.7	206400	1	10	F	1	234.37	354.31	73	18.7	19.1
17157614.43920	1953	68	4	4	0	10	28	18.2	192640	1	10	F	1	268.2	170.1	25.5	21.8	24.2
15006392.43618	1968	53	3	1	0	10	30	31.9	206400	1	10	F	1	300.27	330.58	0	300.27	330.58
17041128.43846	1954	67	4	5	1	5	30	31.2	110400	1	5	F	1	301.3	122.4	144.1	46.53	70.88
16062061.44092	1966	55	3	3	1	5	60	31.3	330000	2	10	F	1	317.49	234.58	121.29	19.46	4.46
17013639.43620	1958	63	4	3	1	10	30	21.2	206400	1	10	F	1	350.84	172.52	0	24.46	16.78
18040260.43644	1966	55	3	6	1	5	30	21.2	110400	1	15	M	1	363.78	509.75	206.58	27.7	32.05
17161588.43776	1956	65	4	4	1	10	20	26.5	137600	1	20	M	1	371.03	291.43	0	21.71	22.68
18017508.43610	1962	59	3	6	1	5	30	23.2	110400	1	20	M	1	375.73	883.61	333.55	29.56	20.5
14011023.43900	1955	66	4	5	1	10	30	29.3	206400	1	15	F	1	401.16	394.8	37.22	20.41	12.56
18104334.43924	1959	62	4	4	1	5	58	20.8	319000	2	10	M	1	410.49	385	58.46	26.25	29.91
17041772.43591	1965	56	3	4	1	5	30	26	110400	1	10	F	1	505.23	317.7	29	13.5	21.89
16136509.43736	1954	67	4	4	1	5	30	30.1	110400	1	10	F	1	546.9	271.8	26.36	21.85	13.2
16093918.43640	1941	80	5	4	1	10	20	24.5	137600	1	25	M	1	587.09	237.99	45.97	18.3	13.94
17090473.43518	1949	72	5	3	1	10	30	25.5	206400	1	15	M	1	665.59	507.9	341.82	18.84	14.78
14030577.43860	1954	67	4	5	1	10	30	20.2	206400	1	25	M	1	715.62	2393.48	270.21	20.62	13.92
16039777.43872	1948	73	5	4	1	10	30	19.4	206400	1	15	M	1	782	379.5	0	20.8	21.7
15030258.43467	1958	63	4	5	1	10	30	27.6	206400	1	20	M	1	967.7	1251.09	231.8	26.85	28.08
1.50303e+07	1958	63	4	6	1	5	30	31.4	110400	1	25	M	1	967.7	1251.09	231.8	26.85	28.08
17048581.43623	1956	65	4	7	1	10	30	25.4	206400	1	10	F	1	1121.6	745.9	304.1	1121.6	745.9
